# Supplementary material for: The dispersal-related traits of an invasive plant Galinsoga quadriradiata correlate with elevation during range expansion into mountain ranges
Source: AoB Plants. 2021 Jun 16;13(3):plab008. doi: 10.1093/aobpla/plab008 (PMC8237851; doi:10.1093/aobpla/plab008)
Supplement: plab008_suppl_Supplementary_Data [file plab008_suppl_supplementary_data.xlsx]

## Sheet: field data
SiteID	Population_type	Original_ID	Sites	Mountain	Code	Orig_Site_code	Replicate	Elevation	Latitude	Longitude	PPL	I	He	No_of_seeds_per_inflorescence	Hundred_seeds_weight_g	Seed_Length_mm	Pappus_Length_mm	Pappus_width_mm	Pappus_radius_cm	MAR_gcm_2	Total_length_mm	date	pH	EC	NH4-N	NO3-N	AP	WaterC	Ele	DOC	TN	TP	EC0	Temp
1	Edge	9	安康南	BS	BS1	ANKN	1	223	32.6469	108.982				23	0.022	1.2514	1.0765	1.945	0.0972	0.0074		201507							223
1	Edge	9	安康南	BS	BS1	ANKN	2	223	32.6469	108.982				21	0.0237	1.3648	0.972	1.8407	0.092	0.0089		201507							223
1	Edge	9	安康南	BS	BS1	ANKN	3	223	32.6469	108.982				21	0.0215	1.3132	0.9781	1.8639	0.0932	0.0079		201507							223
1	Edge	9	安康南	BS	BS1	ANKN	4	223	32.6469	108.982				18	0.0242	1.2763	1.0612	1.8659	0.0933	0.0089		201507							223
1	Edge	9	安康南	BS	BS1	ANKN	5	223	32.6469	108.982				18	0.0228	1.2387	0.9669	1.9586	0.0979	0.0076		201507							223
2	Edge	15	宝鸡陈仓磻溪镇	QL	QL8	BJCC	1	855	34.2548	107.311					0.0213	1.6186	1.3621	2.4487	0.1224	0.0045	3.0626	201906							855
2	Edge	15	宝鸡陈仓磻溪镇	QL	QL8	BJCC	1	855	34.2548	107.311					0.0213	1.4167	1.6646	3.3113	0.1656	0.0025	3.0256	201906							855
2	Edge	15	宝鸡陈仓磻溪镇	QL	QL8	BJCC	1	855	34.2548	107.311					0.0213	1.3647	1.4167	2.333	0.1167	0.005	2.84	201906							855
2	Edge	15	宝鸡陈仓磻溪镇	QL	QL8	BJCC	1	855	34.2548	107.311					0.0213	1.6612	1.4278	2.649	0.1325	0.0039	2.9834	201906							855
2	Edge	15	宝鸡陈仓磻溪镇	QL	QL8	BJCC	1	855	34.2548	107.311					0.0213	1.4351	1.2763	2.3205	0.116	0.005	2.5901	201906							855
2	Edge	15	宝鸡陈仓磻溪镇	QL	QL8	BJCC	1	855	34.2548	107.311					0.0213	1.4654	1.5209	2.0651	0.1033	0.0064	2.8949	201906							855
2	Edge	15	宝鸡陈仓磻溪镇	QL	QL8	BJCC	1	855	34.2548	107.311					0.0213	1.5702	1.0505	2.4755	0.1238	0.0044	2.4895	201906							855
2	Edge	15	宝鸡陈仓磻溪镇	QL	QL8	BJCC	1	855	34.2548	107.311					0.0213	1.4052	1.3117	1.72	0.086	0.0092	2.6972	201906							855
2	Edge	15	宝鸡陈仓磻溪镇	QL	QL8	BJCC	1	855	34.2548	107.311					0.0213	1.5394	1.5667	3.0226	0.1511	0.003	3.0843	201906							855
2	Edge	15	宝鸡陈仓磻溪镇	QL	QL8	BJCC	1	855	34.2548	107.311					0.0213	1.5137	1.4956	3.3416	0.1671	0.0024	2.9234	201906							855
2	Edge	15	宝鸡陈仓磻溪镇	QL	QL8	BJCC	1	855	34.2548	107.311					0.0213	1.4767	1.6183	2.7987	0.1399	0.0035	2.9479	201906							855
2	Edge	15	宝鸡陈仓磻溪镇	QL	QL8	BJCC	1	855	34.2548	107.311					0.0213	1.4685	1.4767	1.413	0.0707	0.0136	2.9874	201906							855
2	Edge	15	宝鸡陈仓磻溪镇	QL	QL8	BJCC	1	855	34.2548	107.311					0.0213	1.5868	1.3933	1.8589	0.0929	0.0078	2.9219	201906							855
2	Edge	15	宝鸡陈仓磻溪镇	QL	QL8	BJCC	1	855	34.2548	107.311					0.0213	1.5747	1.5209	2.1289	0.1064	0.006	2.9625	201906							855
2	Edge	15	宝鸡陈仓磻溪镇	QL	QL8	BJCC	1	855	34.2548	107.311					0.0213	1.513	1.6625	3.3199	0.166	0.0025	2.8757	201906							855
2	Edge	15	宝鸡陈仓磻溪镇	QL	QL8	BJCC	1	855	34.2548	107.311					0.0213	1.4619	1.5563	2.2533	0.1127	0.0053	2.9743	201906							855
2	Edge	15	宝鸡陈仓磻溪镇	QL	QL8	BJCC	1	855	34.2548	107.311					0.0213	1.6116	1.4767	2.6463	0.1323	0.0039	2.8842	201906							855
2	Edge	15	宝鸡陈仓磻溪镇	QL	QL8	BJCC	1	855	34.2548	107.311					0.0213	1.4191	1.5209	2.0345	0.1017	0.0065	2.9835	201906							855
2	Edge	15	宝鸡陈仓磻溪镇	QL	QL8	BJCC	1	855	34.2548	107.311					0.0213	1.6766	1.7955	2.3205	0.116	0.005	3.412	201906							855
2	Edge	15	宝鸡陈仓磻溪镇	QL	QL8	BJCC	1	855	34.2548	107.311					0.0213	1.4134	1.7079	2.3041	0.1152	0.0051	2.9821	201906							855
2	Edge	15	宝鸡陈仓磻溪镇	QL	QL8	BJCC	1	855	34.2548	107.311					0.0213	1.5751	1.632	2.7411	0.1371	0.0036	3.11	201906							855
2	Edge	15	宝鸡陈仓磻溪镇	QL	QL8	BJCC	1	855	34.2548	107.311					0.0213	1.5341	1.562	2.6301	0.1315	0.0039	3.0156	201906							855
2	Edge	15	宝鸡陈仓磻溪镇	QL	QL8	BJCC	1	855	34.2548	107.311					0.0213	1.6897	1.8616	1.8848	0.0942	0.0076	3.4524	201906							855
2	Edge	15	宝鸡陈仓磻溪镇	QL	QL8	BJCC	1	855	34.2548	107.311					0.0213	1.6003	1.6815	3.2753	0.1638	0.0025	3.08	201906							855
2	Edge	15	宝鸡陈仓磻溪镇	QL	QL8	BJCC	1	855	34.2548	107.311					0.0213	1.2164	1.478	3.3986	0.1699	0.0023	2.6779	201906							855
2	Edge	15	宝鸡陈仓磻溪镇	QL	QL8	BJCC	1	855	34.2548	107.311					0.0213	1.5455	1.6259	2.8076	0.1404	0.0034	2.9965	201906							855
2	Edge	15	宝鸡陈仓磻溪镇	QL	QL8	BJCC	1	855	34.2548	107.311					0.0213	1.6247	1.2595	2.3573	0.1179	0.0049	2.708	201906							855
2	Edge	15	宝鸡陈仓磻溪镇	QL	QL8	BJCC	1	855	34.2548	107.311					0.0213	1.5749	1.2478	2.5072	0.1254	0.0043	2.6774	201906							855
2	Edge	15	宝鸡陈仓磻溪镇	QL	QL8	BJCC	1	855	34.2548	107.311					0.0213	1.512	1.7456	2.6807	0.134	0.0038	3.2343	201906							855
2	Edge	15	宝鸡陈仓磻溪镇	QL	QL8	BJCC	2	855	34.2548	107.311					0.0213	1.3741	1.4619	2.0104	0.1005	0.0067	2.8113	201906							855
2	Edge	15	宝鸡陈仓磻溪镇	QL	QL8	BJCC	2	855	34.2548	107.311					0.0213	1.6277	1.8036	1.6415	0.0821	0.0101	3.4774	201906							855
2	Edge	15	宝鸡陈仓磻溪镇	QL	QL8	BJCC	2	855	34.2548	107.311					0.0213	1.6556	1.3626	1.6337	0.0817	0.0102	2.9386	201906							855
2	Edge	15	宝鸡陈仓磻溪镇	QL	QL8	BJCC	2	855	34.2548	107.311					0.0213	1.5286	1.234	2.7381	0.1369	0.0036	2.5549	201906							855
2	Edge	15	宝鸡陈仓磻溪镇	QL	QL8	BJCC	2	855	34.2548	107.311					0.0213	1.6171	1.37	2.6404	0.132	0.0039	2.9363	201906							855
2	Edge	15	宝鸡陈仓磻溪镇	QL	QL8	BJCC	2	855	34.2548	107.311					0.0213	1.5509	1.6158	1.8784	0.0939	0.0077	3.141	201906							855
2	Edge	15	宝鸡陈仓磻溪镇	QL	QL8	BJCC	2	855	34.2548	107.311					0.0213	1.4801	1.2947	2.2155	0.1108	0.0055	2.8279	201906							855
2	Edge	15	宝鸡陈仓磻溪镇	QL	QL8	BJCC	2	855	34.2548	107.311					0.0213	1.4629	1.1535	2.5032	0.1252	0.0043	2.5104	201906							855
2	Edge	15	宝鸡陈仓磻溪镇	QL	QL8	BJCC	2	855	34.2548	107.311					0.0213	1.3455	1.1918	1.6189	0.0809	0.0103	2.5531	201906							855
2	Edge	15	宝鸡陈仓磻溪镇	QL	QL8	BJCC	2	855	34.2548	107.311					0.0213	1.3771	1.6237	2.8067	0.1403	0.0034	2.8887	201906							855
2	Edge	15	宝鸡陈仓磻溪镇	QL	QL8	BJCC	2	855	34.2548	107.311					0.0213	1.5777	1.6335	3.5783	0.1789	0.0021	2.7598	201906							855
2	Edge	15	宝鸡陈仓磻溪镇	QL	QL8	BJCC	2	855	34.2548	107.311					0.0213	1.5754	1.7455	2.8329	0.1416	0.0034	3.2191	201906							855
2	Edge	15	宝鸡陈仓磻溪镇	QL	QL8	BJCC	2	855	34.2548	107.311					0.0213	1.5078	1.5464	2.4268	0.1213	0.0046	2.844	201906							855
2	Edge	15	宝鸡陈仓磻溪镇	QL	QL8	BJCC	2	855	34.2548	107.311					0.0213	1.4917	1.388	1.991	0.0996	0.0068	2.8247	201906							855
2	Edge	15	宝鸡陈仓磻溪镇	QL	QL8	BJCC	2	855	34.2548	107.311					0.0213	1.4168	1.4946	2.1849	0.1092	0.0057	2.9139	201906							855
2	Edge	15	宝鸡陈仓磻溪镇	QL	QL8	BJCC	2	855	34.2548	107.311					0.0213	1.517	1.645	3.1633	0.1582	0.0027	2.9624	201906							855
2	Edge	15	宝鸡陈仓磻溪镇	QL	QL8	BJCC	2	855	34.2548	107.311					0.0213	1.4077	1.5133	2.265	0.1133	0.0053	2.9925	201906							855
2	Edge	15	宝鸡陈仓磻溪镇	QL	QL8	BJCC	2	855	34.2548	107.311					0.0213	1.5919	1.5394	2.4116	0.1206	0.0047	3.1186	201906							855
2	Edge	15	宝鸡陈仓磻溪镇	QL	QL8	BJCC	2	855	34.2548	107.311					0.0213	1.5027	1.593	2.8904	0.1445	0.0032	3.2031	201906							855
2	Edge	15	宝鸡陈仓磻溪镇	QL	QL8	BJCC	2	855	34.2548	107.311					0.0213	1.3441	1.4967	2.9405	0.147	0.0031	2.6924	201906							855
2	Edge	15	宝鸡陈仓磻溪镇	QL	QL8	BJCC	2	855	34.2548	107.311					0.0213	1.3549	1.3526	2.2286	0.1114	0.0055	2.6989	201906							855
2	Edge	15	宝鸡陈仓磻溪镇	QL	QL8	BJCC	2	855	34.2548	107.311					0.0213	1.5254	1.5345	3.4848	0.1742	0.0022	3.1365	201906							855
2	Edge	15	宝鸡陈仓磻溪镇	QL	QL8	BJCC	2	855	34.2548	107.311					0.0213	1.3915	1.4856	1.9261	0.0963	0.0073	2.8114	201906							855
2	Edge	15	宝鸡陈仓磻溪镇	QL	QL8	BJCC	2	855	34.2548	107.311					0.0213	1.4602	1.4281	1.5543	0.0777	0.0112	2.8309	201906							855
2	Edge	15	宝鸡陈仓磻溪镇	QL	QL8	BJCC	2	855	34.2548	107.311					0.0213	1.3644	1.4275	2.3635	0.1182	0.0049	2.7202	201906							855
2	Edge	15	宝鸡陈仓磻溪镇	QL	QL8	BJCC	3	855	34.2548	107.311					0.0213	1.4371	1.5692	2.7197	0.136	0.0037	2.8922	201906							855
2	Edge	15	宝鸡陈仓磻溪镇	QL	QL8	BJCC	3	855	34.2548	107.311					0.0213	1.645	1.4444	1.9302	0.0965	0.0073	3.1298	201906							855
2	Edge	15	宝鸡陈仓磻溪镇	QL	QL8	BJCC	3	855	34.2548	107.311					0.0213	1.4371	1.6186	2.7106	0.1355	0.0037	3.061	201906							855
2	Edge	15	宝鸡陈仓磻溪镇	QL	QL8	BJCC	3	855	34.2548	107.311					0.0213	1.4468	1.5692	2.3732	0.1187	0.0048	2.9836	201906							855
2	Edge	15	宝鸡陈仓磻溪镇	QL	QL8	BJCC	3	855	34.2548	107.311					0.0213	1.4857	1.363	2.2524	0.1126	0.0053	2.8359	201906							855
2	Edge	15	宝鸡陈仓磻溪镇	QL	QL8	BJCC	3	855	34.2548	107.311					0.0213	1.478	1.225	2.0615	0.1031	0.0064	2.6996	201906							855
2	Edge	15	宝鸡陈仓磻溪镇	QL	QL8	BJCC	3	855	34.2548	107.311					0.0213	1.6318	1.4973	3.021	0.1511	0.003	3.1142	201906							855
2	Edge	15	宝鸡陈仓磻溪镇	QL	QL8	BJCC	3	855	34.2548	107.311					0.0213	1.5748	1.5611	1.4617	0.0731	0.0127	3.1469	201906							855
2	Edge	15	宝鸡陈仓磻溪镇	QL	QL8	BJCC	3	855	34.2548	107.311					0.0213	1.4767	1.5327	3.3093	0.1655	0.0025	2.8935	201906							855
2	Edge	15	宝鸡陈仓磻溪镇	QL	QL8	BJCC	3	855	34.2548	107.311					0.0213	1.3321	1.5934	2.7402	0.137	0.0036	2.9125	201906							855
2	Edge	15	宝鸡陈仓磻溪镇	QL	QL8	BJCC	3	855	34.2548	107.311					0.0213	1.3779	1.6556	3.1715	0.1586	0.0027	2.7299	201906							855
2	Edge	15	宝鸡陈仓磻溪镇	QL	QL8	BJCC	3	855	34.2548	107.311					0.0213	1.5843	1.1674	1.9658	0.0983	0.007	2.7799	201906							855
2	Edge	15	宝鸡陈仓磻溪镇	QL	QL8	BJCC	3	855	34.2548	107.311					0.0213	1.4865	1.3778	2.4462	0.1223	0.0045	2.8385	201906							855
2	Edge	15	宝鸡陈仓磻溪镇	QL	QL8	BJCC	3	855	34.2548	107.311					0.0213	1.5069	1.5027	2.3882	0.1194	0.0048	2.9541	201906							855
2	Edge	15	宝鸡陈仓磻溪镇	QL	QL8	BJCC	3	855	34.2548	107.311					0.0213	1.478	1.4077	1.8471	0.0924	0.0079	3.0034	201906							855
2	Edge	15	宝鸡陈仓磻溪镇	QL	QL8	BJCC	3	855	34.2548	107.311					0.0213	1.3637	1.5559	2.5405	0.127	0.0042	2.7623	201906							855
2	Edge	15	宝鸡陈仓磻溪镇	QL	QL8	BJCC	3	855	34.2548	107.311					0.0213	1.5468	1.6607	2.114	0.1057	0.0061	3.1201	201906							855
2	Edge	15	宝鸡陈仓磻溪镇	QL	QL8	BJCC	3	855	34.2548	107.311					0.0213	1.5305	1.6627	2.7302	0.1365	0.0036	2.97	201906							855
2	Edge	15	宝鸡陈仓磻溪镇	QL	QL8	BJCC	3	855	34.2548	107.311					0.0213	1.4551	1.5232	2.7095	0.1355	0.0037	2.9085	201906							855
2	Edge	15	宝鸡陈仓磻溪镇	QL	QL8	BJCC	3	855	34.2548	107.311					0.0213	1.4333	1.4597	2.8967	0.1448	0.0032	2.9001	201906							855
2	Edge	15	宝鸡陈仓磻溪镇	QL	QL8	BJCC	3	855	34.2548	107.311					0.0213	1.4485	1.5358	2.1818	0.1091	0.0057	3.0074	201906							855
2	Edge	15	宝鸡陈仓磻溪镇	QL	QL8	BJCC	3	855	34.2548	107.311					0.0213	1.603	1.6835	2.2543	0.1127	0.0053	3.3241	201906							855
2	Edge	15	宝鸡陈仓磻溪镇	QL	QL8	BJCC	3	855	34.2548	107.311					0.0213	1.49	1.4203	3.1316	0.1566	0.0028	2.5108	201906							855
2	Edge	15	宝鸡陈仓磻溪镇	QL	QL8	BJCC	3	855	34.2548	107.311					0.0213	1.4362	1.5753	1.4813	0.0741	0.0124	2.9458	201906							855
2	Edge	15	宝鸡陈仓磻溪镇	QL	QL8	BJCC	3	855	34.2548	107.311					0.0213	1.5	1.3526	3.2188	0.1609	0.0026	2.9307	201906							855
2	Edge	15	宝鸡陈仓磻溪镇	QL	QL8	BJCC	3	855	34.2548	107.311					0.0213	1.3641	1.4303	1.841	0.0921	0.008	2.7108	201906							855
2	Edge	15	宝鸡陈仓磻溪镇	QL	QL8	BJCC	3	855	34.2548	107.311					0.0213	1.4818	1.7569	2.8481	0.1424	0.0033	3.1825	201906							855
2	Edge	15	宝鸡陈仓磻溪镇	QL	QL8	BJCC	3	855	34.2548	107.311					0.0213	1.4338	1.6087	3.516	0.1758	0.0022	3.0518	201906							855
2	Edge	15	宝鸡陈仓磻溪镇	QL	QL8	BJCC	3	855	34.2548	107.311					0.0213	1.5167	1.4303	2.1123	0.1056	0.0061	2.5717	201906							855
2	Edge	15	宝鸡陈仓磻溪镇	QL	QL8	BJCC	4	855	34.2548	107.311					0.0213	1.5071	1.4915	2.1852	0.1093	0.0057	3.0539	201906							855
2	Edge	15	宝鸡陈仓磻溪镇	QL	QL8	BJCC	4	855	34.2548	107.311					0.0213	1.6036	1.4165	3.1597	0.158	0.0027	2.5711	201906							855
2	Edge	15	宝鸡陈仓磻溪镇	QL	QL8	BJCC	4	855	34.2548	107.311					0.0213	1.6305	1.4722	2.8939	0.1447	0.0032	2.5342	201906							855
2	Edge	15	宝鸡陈仓磻溪镇	QL	QL8	BJCC	4	855	34.2548	107.311					0.0213	1.5236	1.413	2.3447	0.1172	0.0049	2.7593	201906							855
2	Edge	15	宝鸡陈仓磻溪镇	QL	QL8	BJCC	4	855	34.2548	107.311					0.0213	1.3354	1.5185	3.081	0.1541	0.0029	2.7308	201906							855
2	Edge	15	宝鸡陈仓磻溪镇	QL	QL8	BJCC	4	855	34.2548	107.311					0.0213	1.4644	1.5572	2.476	0.1238	0.0044	2.9919	201906							855
2	Edge	15	宝鸡陈仓磻溪镇	QL	QL8	BJCC	4	855	34.2548	107.311					0.0213	1.4764	1.5868	2.1788	0.1089	0.0057	2.9173	201906							855
2	Edge	15	宝鸡陈仓磻溪镇	QL	QL8	BJCC	4	855	34.2548	107.311					0.0213	1.2058	1.3826	2.3986	0.1199	0.0047	2.4114	201906							855
2	Edge	15	宝鸡陈仓磻溪镇	QL	QL8	BJCC	4	855	34.2548	107.311					0.0213	1.4599	1.2504	2.0428	0.1021	0.0065	2.5724	201906							855
2	Edge	15	宝鸡陈仓磻溪镇	QL	QL8	BJCC	4	855	34.2548	107.311					0.0213	1.5939	1.5897	1.5904	0.0795	0.0107	3.1607	201906							855
2	Edge	15	宝鸡陈仓磻溪镇	QL	QL8	BJCC	4	855	34.2548	107.311					0.0213	1.315	1.4022	2.542	0.1271	0.0042	2.5993	201906							855
2	Edge	15	宝鸡陈仓磻溪镇	QL	QL8	BJCC	4	855	34.2548	107.311					0.0213	1.6819	1.4967	2.279	0.114	0.0052	3.2273	201906							855
2	Edge	15	宝鸡陈仓磻溪镇	QL	QL8	BJCC	4	855	34.2548	107.311					0.0213	1.4159	1.4866	2.0954	0.1048	0.0062	2.8379	201906							855
2	Edge	15	宝鸡陈仓磻溪镇	QL	QL8	BJCC	4	855	34.2548	107.311					0.0213	1.3462	1.1386	2.4773	0.1239	0.0044	2.3347	201906							855
2	Edge	15	宝鸡陈仓磻溪镇	QL	QL8	BJCC	4	855	34.2548	107.311					0.0213	1.5045	1.3705	1.4744	0.0737	0.0125	2.8195	201906							855
2	Edge	15	宝鸡陈仓磻溪镇	QL	QL8	BJCC	4	855	34.2548	107.311					0.0213	1.37	1.3011	1.3944	0.0697	0.0139	2.7155	201906							855
2	Edge	15	宝鸡陈仓磻溪镇	QL	QL8	BJCC	4	855	34.2548	107.311					0.0213	1.3624	1.3944	2.7372	0.1369	0.0036	2.5373	201906							855
2	Edge	15	宝鸡陈仓磻溪镇	QL	QL8	BJCC	4	855	34.2548	107.311					0.0213	1.2357	1.363	2.6228	0.1311	0.0039	2.3504	201906							855
2	Edge	15	宝鸡陈仓磻溪镇	QL	QL8	BJCC	4	855	34.2548	107.311					0.0213	1.5327	1.4398	2.3795	0.119	0.0048	2.6874	201906							855
2	Edge	15	宝鸡陈仓磻溪镇	QL	QL8	BJCC	4	855	34.2548	107.311					0.0213	1.4596	1.561	1.8849	0.0942	0.0076	2.9481	201906							855
2	Edge	15	宝鸡陈仓磻溪镇	QL	QL8	BJCC	4	855	34.2548	107.311					0.0213	1.4367	1.6003	1.8969	0.0948	0.0075	3.0734	201906							855
2	Edge	15	宝鸡陈仓磻溪镇	QL	QL8	BJCC	4	855	34.2548	107.311					0.0213	1.6506	1.2207	1.8542	0.0927	0.0079	2.7884	201906							855
2	Edge	15	宝鸡陈仓磻溪镇	QL	QL8	BJCC	4	855	34.2548	107.311					0.0213	1.6652	1.6748	2.4631	0.1232	0.0045	3.303	201906							855
2	Edge	15	宝鸡陈仓磻溪镇	QL	QL8	BJCC	4	855	34.2548	107.311					0.0213	1.3626	1.4342	1.8542	0.0927	0.0079	2.6605	201906							855
2	Edge	15	宝鸡陈仓磻溪镇	QL	QL8	BJCC	4	855	34.2548	107.311					0.0213	1.5167	1.4605	2.3436	0.1172	0.0049	2.9732	201906							855
2	Edge	15	宝鸡陈仓磻溪镇	QL	QL8	BJCC	4	855	34.2548	107.311					0.0213	1.4243	1.4583	1.6506	0.0825	0.0099	2.8513	201906							855
2	Edge	15	宝鸡陈仓磻溪镇	QL	QL8	BJCC	4	855	34.2548	107.311					0.0213	1.4468	1.3344	2.288	0.1144	0.0052	2.7448	201906							855
2	Edge	15	宝鸡陈仓磻溪镇	QL	QL8	BJCC	4	855	34.2548	107.311					0.0213	1.7286	1.6224	3.2053	0.1603	0.0026	3.0417	201906							855
2	Edge	15	宝鸡陈仓磻溪镇	QL	QL8	BJCC	5	855	34.2548	107.311					0.0213	1.5481	1.4818	2.8747	0.1437	0.0033	2.7638	201906							855
2	Edge	15	宝鸡陈仓磻溪镇	QL	QL8	BJCC	5	855	34.2548	107.311					0.0213	1.4719	1.3731	1.3649	0.0682	0.0145	2.8961	201906							855
2	Edge	15	宝鸡陈仓磻溪镇	QL	QL8	BJCC	5	855	34.2548	107.311					0.0213	1.4756	1.4469	1.497	0.0749	0.0121	2.8887	201906							855
2	Edge	15	宝鸡陈仓磻溪镇	QL	QL8	BJCC	5	855	34.2548	107.311					0.0213	1.3915	1.5261	1.4386	0.0719	0.0131	2.824	201906							855
2	Edge	15	宝鸡陈仓磻溪镇	QL	QL8	BJCC	5	855	34.2548	107.311					0.0213	1.4583	1.2887	2.9127	0.1456	0.0032	2.6551	201906							855
2	Edge	15	宝鸡陈仓磻溪镇	QL	QL8	BJCC	5	855	34.2548	107.311					0.0213	1.2633	1.2414	1.7311	0.0866	0.009	2.5673	201906							855
2	Edge	15	宝鸡陈仓磻溪镇	QL	QL8	BJCC	5	855	34.2548	107.311					0.0213	1.6012	1.3903	2.359	0.118	0.0049	3.0926	201906							855
2	Edge	15	宝鸡陈仓磻溪镇	QL	QL8	BJCC	5	855	34.2548	107.311					0.0213	1.339	1.6382	1.9101	0.0955	0.0074	2.981	201906							855
2	Edge	15	宝鸡陈仓磻溪镇	QL	QL8	BJCC	5	855	34.2548	107.311					0.0213	1.3933	1.1974	2.7249	0.1362	0.0037	2.5814	201906							855
2	Edge	15	宝鸡陈仓磻溪镇	QL	QL8	BJCC	5	855	34.2548	107.311					0.0213	1.4744	1.4275	2.2849	0.1142	0.0052	2.7811	201906							855
2	Edge	15	宝鸡陈仓磻溪镇	QL	QL8	BJCC	5	855	34.2548	107.311					0.0213	1.4967	1.3257	1.7653	0.0883	0.0087	2.7602	201906							855
2	Edge	15	宝鸡陈仓磻溪镇	QL	QL8	BJCC	5	855	34.2548	107.311					0.0213	1.5563	1.4475	2.0497	0.1025	0.0065	2.8231	201906							855
2	Edge	15	宝鸡陈仓磻溪镇	QL	QL8	BJCC	5	855	34.2548	107.311					0.0213	1.3414	1.3414	2.1729	0.1086	0.0057	2.732	201906							855
2	Edge	15	宝鸡陈仓磻溪镇	QL	QL8	BJCC	5	855	34.2548	107.311					0.0213	1.4054	1.4564	2.1956	0.1098	0.0056	2.7676	201906							855
2	Edge	15	宝鸡陈仓磻溪镇	QL	QL8	BJCC	5	855	34.2548	107.311					0.0213	1.5626	1.6944	2.9303	0.1465	0.0032	3.1529	201906							855
2	Edge	15	宝鸡陈仓磻溪镇	QL	QL8	BJCC	5	855	34.2548	107.311					0.0213	1.5754	1.4362	1.8061	0.0903	0.0083	2.898	201906							855
2	Edge	15	宝鸡陈仓磻溪镇	QL	QL8	BJCC	5	855	34.2548	107.311					0.0213	1.5257	1.4694	2.8	0.14	0.0035	3.0691	201906							855
2	Edge	15	宝鸡陈仓磻溪镇	QL	QL8	BJCC	5	855	34.2548	107.311					0.0213	1.4602	1.5071	2.6751	0.1338	0.0038	2.9087	201906							855
2	Edge	15	宝鸡陈仓磻溪镇	QL	QL8	BJCC	5	855	34.2548	107.311					0.0213	1.6088	1.5756	2.1761	0.1088	0.0057	3.1425	201906							855
2	Edge	15	宝鸡陈仓磻溪镇	QL	QL8	BJCC	5	855	34.2548	107.311					0.0213	1.4976	1.3933	2.8173	0.1409	0.0034	2.7401	201906							855
2	Edge	15	宝鸡陈仓磻溪镇	QL	QL8	BJCC	5	855	34.2548	107.311					0.0213	1.337	1.2758	2.4236	0.1212	0.0046	2.6155	201906							855
2	Edge	15	宝鸡陈仓磻溪镇	QL	QL8	BJCC	5	855	34.2548	107.311					0.0213	1.4654	1.2844	3.2202	0.161	0.0026	2.7602	201906							855
2	Edge	15	宝鸡陈仓磻溪镇	QL	QL8	BJCC	5	855	34.2548	107.311					0.0213	1.5908	1.405	2.1015	0.1051	0.0061	3.0197	201906							855
2	Edge	15	宝鸡陈仓磻溪镇	QL	QL8	BJCC	5	855	34.2548	107.311					0.0213	1.533	1.6424	1.625	0.0813	0.0103	3.1925	201906							855
2	Edge	15	宝鸡陈仓磻溪镇	QL	QL8	BJCC	5	855	34.2548	107.311					0.0213	1.5543	1.1632	2.4478	0.1224	0.0045	2.6539	201906							855
2	Edge	15	宝鸡陈仓磻溪镇	QL	QL8	BJCC	5	855	34.2548	107.311					0.0213	1.4755	1.4275	3.4614	0.1731	0.0023	2.8839	201906							855
2	Edge	15	宝鸡陈仓磻溪镇	QL	QL8	BJCC	5	855	34.2548	107.311					0.0213	1.456	1.0915	2.0028	0.1001	0.0068	2.4824	201906							855
2	Edge	15	宝鸡陈仓磻溪镇	QL	QL8	BJCC	6	855	34.2548	107.311					0.0213	1.3224	1.2828	2.5925	0.1296	0.004	2.3933	201906							855
2	Edge	15	宝鸡陈仓磻溪镇	QL	QL8	BJCC	6	855	34.2548	107.311					0.0213	1.6012	1.619	2.0334	0.1017	0.0066	3.1557	201906							855
2	Edge	15	宝鸡陈仓磻溪镇	QL	QL8	BJCC	6	855	34.2548	107.311					0.0213	1.4384	1.1673	2.3116	0.1156	0.0051	2.5814	201906							855
2	Edge	15	宝鸡陈仓磻溪镇	QL	QL8	BJCC	6	855	34.2548	107.311					0.0213	1.4384	1.3019	2.0212	0.1011	0.0066	2.6577	201906							855
2	Edge	15	宝鸡陈仓磻溪镇	QL	QL8	BJCC	6	855	34.2548	107.311					0.0213	1.5631	1.3476	2.7593	0.138	0.0036	2.642	201906							855
2	Edge	15	宝鸡陈仓磻溪镇	QL	QL8	BJCC	6	855	34.2548	107.311					0.0213	1.447	1.3354	2.8549	0.1427	0.0033	2.6474	201906							855
2	Edge	15	宝鸡陈仓磻溪镇	QL	QL8	BJCC	6	855	34.2548	107.311					0.0213	1.3915	1.3468	1.5783	0.0789	0.0109	2.828	201906							855
2	Edge	15	宝鸡陈仓磻溪镇	QL	QL8	BJCC	6	855	34.2548	107.311					0.0213	1.4866	1.5027	2.4815	0.1241	0.0044	2.7876	201906							855
2	Edge	15	宝鸡陈仓磻溪镇	QL	QL8	BJCC	6	855	34.2548	107.311					0.0213	1.5519	1.8405	2.9195	0.146	0.0032	3.2599	201906							855
2	Edge	15	宝鸡陈仓磻溪镇	QL	QL8	BJCC	6	855	34.2548	107.311					0.0213	1.478	1.5187	2.309	0.1155	0.0051	3.0156	201906							855
2	Edge	15	宝鸡陈仓磻溪镇	QL	QL8	BJCC	6	855	34.2548	107.311					0.0213	1.6313	1.646	3.16	0.158	0.0027	3.3401	201906							855
2	Edge	15	宝鸡陈仓磻溪镇	QL	QL8	BJCC	6	855	34.2548	107.311					0.0213	1.5073	1.5337	2.4116	0.1206	0.0047	2.9959	201906							855
2	Edge	15	宝鸡陈仓磻溪镇	QL	QL8	BJCC	6	855	34.2548	107.311					0.0213	1.4452	1.4262	1.9406	0.097	0.0072	2.9329	201906							855
2	Edge	15	宝鸡陈仓磻溪镇	QL	QL8	BJCC	6	855	34.2548	107.311					0.0213	1.5187	1.3724	2.634	0.1317	0.0039	2.8252	201906							855
2	Edge	15	宝鸡陈仓磻溪镇	QL	QL8	BJCC	6	855	34.2548	107.311					0.0213	1.4785	1.332	1.5937	0.0797	0.0107	2.8113	201906							855
2	Edge	15	宝鸡陈仓磻溪镇	QL	QL8	BJCC	6	855	34.2548	107.311					0.0213	1.4911	1.3476	2.9976	0.1499	0.003	2.6951	201906							855
2	Edge	15	宝鸡陈仓磻溪镇	QL	QL8	BJCC	6	855	34.2548	107.311					0.0213	1.4916	1.5361	2.0712	0.1036	0.0063	2.9054	201906							855
2	Edge	15	宝鸡陈仓磻溪镇	QL	QL8	BJCC	6	855	34.2548	107.311					0.0213	1.2749	0.9662	1.78	0.089	0.0086	2.2942	201906							855
2	Edge	15	宝鸡陈仓磻溪镇	QL	QL8	BJCC	6	855	34.2548	107.311					0.0213	1.5647	1.7103	1.5626	0.0781	0.0111	3.2045	201906							855
2	Edge	15	宝鸡陈仓磻溪镇	QL	QL8	BJCC	6	855	34.2548	107.311					0.0213	1.5	1.4629	2.6786	0.1339	0.0038	2.6964	201906							855
2	Edge	15	宝鸡陈仓磻溪镇	QL	QL8	BJCC	6	855	34.2548	107.311					0.0213	1.2078	1.3284	2.6816	0.1341	0.0038	2.567	201906							855
2	Edge	15	宝鸡陈仓磻溪镇	QL	QL8	BJCC	6	855	34.2548	107.311					0.0213	1.3928	1.3341	2.494	0.1247	0.0044	2.5519	201906							855
2	Edge	15	宝鸡陈仓磻溪镇	QL	QL8	BJCC	6	855	34.2548	107.311					0.0213	1.4808	1.3693	2.3864	0.1193	0.0048	2.791	201906							855
2	Edge	15	宝鸡陈仓磻溪镇	QL	QL8	BJCC	6	855	34.2548	107.311					0.0213	1.4348	1.5577	1.3021	0.0651	0.016	3.0466	201906							855
2	Edge	15	宝鸡陈仓磻溪镇	QL	QL8	BJCC	6	855	34.2548	107.311					0.0213	1.401	1.3686	1.6685	0.0834	0.0097	2.7548	201906							855
2	Edge	15	宝鸡陈仓磻溪镇	QL	QL8	BJCC	6	855	34.2548	107.311					0.0213	1.6079	1.7462	2.2991	0.115	0.0051	3.1728	201906							855
2	Edge	15	宝鸡陈仓磻溪镇	QL	QL8	BJCC	6	855	34.2548	107.311					0.0213	1.3937	1.4384	3.2366	0.1618	0.0026	2.6695	201906							855
2	Edge	15	宝鸡陈仓磻溪镇	QL	QL8	BJCC	6	855	34.2548	107.311					0.0213	1.4875	1.432	2.5078	0.1254	0.0043	2.8887	201906							855
2	Edge	15	宝鸡陈仓磻溪镇	QL	QL8	BJCC	6	855	34.2548	107.311					0.0213	1.7935	1.6546	2.5069	0.1253	0.0043	3.3896	201906							855
2	Edge	15	宝鸡陈仓磻溪镇	QL	QL8	BJCC	6	855	34.2548	107.311					0.0213	1.4759	1.499	1.9203	0.096	0.0074	3.0691	201906							855
2	Edge	15	宝鸡陈仓磻溪镇	QL	QL8	BJCC	7	855	34.2548	107.311					0.0213	1.3792	1.4183	2.9826	0.1491	0.003	2.6166	201906							855
2	Edge	15	宝鸡陈仓磻溪镇	QL	QL8	BJCC	7	855	34.2548	107.311					0.0213	1.7788	1.8204	2.0057	0.1003	0.0067	3.5769	201906							855
2	Edge	15	宝鸡陈仓磻溪镇	QL	QL8	BJCC	7	855	34.2548	107.311					0.0213	1.3043	1.432	2.0852	0.1043	0.0062	2.7832	201906							855
2	Edge	15	宝鸡陈仓磻溪镇	QL	QL8	BJCC	7	855	34.2548	107.311					0.0213	1.4916	1.4168	1.8455	0.0923	0.008	2.8344	201906							855
2	Edge	15	宝鸡陈仓磻溪镇	QL	QL8	BJCC	7	855	34.2548	107.311					0.0213	1.3641	1.349	1.8572	0.0929	0.0079	2.5696	201906							855
2	Edge	15	宝鸡陈仓磻溪镇	QL	QL8	BJCC	7	855	34.2548	107.311					0.0213	1.3641	1.3771	1.666	0.0833	0.0098	2.7099	201906							855
2	Edge	15	宝鸡陈仓磻溪镇	QL	QL8	BJCC	7	855	34.2548	107.311					0.0213	1.4339	1.3958	3.0015	0.1501	0.003	2.6336	201906							855
2	Edge	15	宝鸡陈仓磻溪镇	QL	QL8	BJCC	7	855	34.2548	107.311					0.0213	1.4052	1.5464	2.3575	0.1179	0.0049	2.72	201906							855
2	Edge	15	宝鸡陈仓磻溪镇	QL	QL8	BJCC	7	855	34.2548	107.311					0.0213	1.3489	1.3133	0.9649	0.0482	0.0291	2.8498	201906							855
2	Edge	15	宝鸡陈仓磻溪镇	QL	QL8	BJCC	7	855	34.2548	107.311					0.0213	1.5	1.6	1.8896	0.0945	0.0076	3.1543	201906							855
2	Edge	15	宝鸡陈仓磻溪镇	QL	QL8	BJCC	7	855	34.2548	107.311					0.0213	1.4597	1.3463	2.4114	0.1206	0.0047	2.8615	201906							855
2	Edge	15	宝鸡陈仓磻溪镇	QL	QL8	BJCC	7	855	34.2548	107.311					0.0213	1.4653	1.5748	3.0384	0.1519	0.0029	2.8745	201906							855
2	Edge	15	宝鸡陈仓磻溪镇	QL	QL8	BJCC	7	855	34.2548	107.311					0.0213	1.6305	1.4335	1.9601	0.098	0.0071	2.9698	201906							855
2	Edge	15	宝鸡陈仓磻溪镇	QL	QL8	BJCC	7	855	34.2548	107.311					0.0213	1.4936	1.4808	1.967	0.0984	0.007	2.9893	201906							855
2	Edge	15	宝鸡陈仓磻溪镇	QL	QL8	BJCC	7	855	34.2548	107.311					0.0213	1.6925	1.2359	2.5821	0.1291	0.0041	2.77	201906							855
2	Edge	15	宝鸡陈仓磻溪镇	QL	QL8	BJCC	7	855	34.2548	107.311					0.0213	1.5237	1.6176	2.7918	0.1396	0.0035	2.9529	201906							855
2	Edge	15	宝鸡陈仓磻溪镇	QL	QL8	BJCC	7	855	34.2548	107.311					0.0213	1.5042	1.6224	2.3291	0.1165	0.005	3.1183	201906							855
2	Edge	15	宝鸡陈仓磻溪镇	QL	QL8	BJCC	7	855	34.2548	107.311					0.0213	1.5564	1.3993	2.7431	0.1372	0.0036	2.8478	201906							855
2	Edge	15	宝鸡陈仓磻溪镇	QL	QL8	BJCC	7	855	34.2548	107.311					0.0213	1.4384	1.2594	1.2791	0.064	0.0166	2.7145	201906							855
2	Edge	15	宝鸡陈仓磻溪镇	QL	QL8	BJCC	7	855	34.2548	107.311					0.0213	1.4961	1.2851	2.833	0.1417	0.0034	2.9818	201906							855
2	Edge	15	宝鸡陈仓磻溪镇	QL	QL8	BJCC	7	855	34.2548	107.311					0.0213	1.4473	1.5626	1.4243	0.0712	0.0134	3.0254	201906							855
2	Edge	15	宝鸡陈仓磻溪镇	QL	QL8	BJCC	7	855	34.2548	107.311					0.0213	1.4872	1.6882	1.5939	0.0797	0.0107	3.116	201906							855
2	Edge	15	宝鸡陈仓磻溪镇	QL	QL8	BJCC	7	855	34.2548	107.311					0.0213	1.4918	1.3321	2.4673	0.1234	0.0045	2.7301	201906							855
2	Edge	15	宝鸡陈仓磻溪镇	QL	QL8	BJCC	7	855	34.2548	107.311					0.0213	1.3647	1.3284	1.9703	0.0985	0.007	2.6147	201906							855
2	Edge	15	宝鸡陈仓磻溪镇	QL	QL8	BJCC	7	855	34.2548	107.311					0.0213	1.3919	1.5475	2.3337	0.1167	0.005	2.9608	201906							855
2	Edge	15	宝鸡陈仓磻溪镇	QL	QL8	BJCC	7	855	34.2548	107.311					0.0213	1.4617	1.6618	2.6679	0.1334	0.0038	3.0834	201906							855
2	Edge	15	宝鸡陈仓磻溪镇	QL	QL8	BJCC	7	855	34.2548	107.311					0.0213	1.4894	1.2324	1.9601	0.098	0.0071	2.4824	201906							855
2	Edge	15	宝鸡陈仓磻溪镇	QL	QL8	BJCC	7	855	34.2548	107.311					0.0213	1.4929	1.137	2.3892	0.1195	0.0047	2.5706	201906							855
2	Edge	15	宝鸡陈仓磻溪镇	QL	QL8	BJCC	8	855	34.2548	107.311					0.0213	1.3908	1.4602	2.0864	0.1043	0.0062	2.708	201906							855
2	Edge	15	宝鸡陈仓磻溪镇	QL	QL8	BJCC	8	855	34.2548	107.311					0.0213	1.6277	1.4962	2.3796	0.119	0.0048	3.2381	201906							855
2	Edge	15	宝鸡陈仓磻溪镇	QL	QL8	BJCC	8	855	34.2548	107.311					0.0213	1.4261	1.6606	1.8453	0.0923	0.008	3.0459	201906							855
2	Edge	15	宝鸡陈仓磻溪镇	QL	QL8	BJCC	8	855	34.2548	107.311					0.0213	1.5608	1.3377	2.52	0.126	0.0043	3.0202	201906							855
2	Edge	15	宝鸡陈仓磻溪镇	QL	QL8	BJCC	8	855	34.2548	107.311					0.0213	1.4054	1.4357	2.4473	0.1224	0.0045	2.6685	201906							855
2	Edge	15	宝鸡陈仓磻溪镇	QL	QL8	BJCC	8	855	34.2548	107.311					0.0213	1.3654	1.6186	2.1317	0.1066	0.006	2.9826	201906							855
2	Edge	15	宝鸡陈仓磻溪镇	QL	QL8	BJCC	8	855	34.2548	107.311					0.0213	1.5281	1.552	1.7692	0.0885	0.0087	3.1183	201906							855
2	Edge	15	宝鸡陈仓磻溪镇	QL	QL8	BJCC	8	855	34.2548	107.311					0.0213	1.3324	1.1493	2.1664	0.1083	0.0058	2.3996	201906							855
2	Edge	15	宝鸡陈仓磻溪镇	QL	QL8	BJCC	8	855	34.2548	107.311					0.0213	1.4761	1.6795	2.3816	0.1191	0.0048	3.1646	201906							855
2	Edge	15	宝鸡陈仓磻溪镇	QL	QL8	BJCC	8	855	34.2548	107.311					0.0213	1.4592	1.4909	1.5919	0.0796	0.0107	2.8922	201906							855
2	Edge	15	宝鸡陈仓磻溪镇	QL	QL8	BJCC	8	855	34.2548	107.311					0.0213	1.5259	1.7003	2.8621	0.1431	0.0033	3.1365	201906							855
2	Edge	15	宝鸡陈仓磻溪镇	QL	QL8	BJCC	8	855	34.2548	107.311					0.0213	1.5308	1.4087	2.8498	0.1425	0.0033	2.9108	201906							855
2	Edge	15	宝鸡陈仓磻溪镇	QL	QL8	BJCC	8	855	34.2548	107.311					0.0213	1.5703	1.3989	1.8035	0.0902	0.0083	2.9503	201906							855
2	Edge	15	宝鸡陈仓磻溪镇	QL	QL8	BJCC	8	855	34.2548	107.311					0.0213	1.5195	1.2941	2.5879	0.1294	0.004	2.6271	201906							855
2	Edge	15	宝鸡陈仓磻溪镇	QL	QL8	BJCC	8	855	34.2548	107.311					0.0213	1.4359	1.3785	1.6088	0.0804	0.0105	2.7048	201906							855
2	Edge	15	宝鸡陈仓磻溪镇	QL	QL8	BJCC	8	855	34.2548	107.311					0.0213	1.4665	1.5354	1.8923	0.0946	0.0076	3.0354	201906							855
2	Edge	15	宝鸡陈仓磻溪镇	QL	QL8	BJCC	8	855	34.2548	107.311					0.0213	1.6177	1.6839	2.9959	0.1498	0.003	2.7233	201906							855
2	Edge	15	宝鸡陈仓磻溪镇	QL	QL8	BJCC	8	855	34.2548	107.311					0.0213	1.5471	1.6277	1.9369	0.0968	0.0072	3.1637	201906							855
2	Edge	15	宝鸡陈仓磻溪镇	QL	QL8	BJCC	8	855	34.2548	107.311					0.0213	1.6059	1.6999	1.501	0.0751	0.012	3.2037	201906							855
2	Edge	15	宝鸡陈仓磻溪镇	QL	QL8	BJCC	8	855	34.2548	107.311					0.0213	1.4644	1.5044	1.8796	0.094	0.0077	2.9	201906							855
2	Edge	15	宝鸡陈仓磻溪镇	QL	QL8	BJCC	8	855	34.2548	107.311					0.0213	1.5177	1.5942	2.1861	0.1093	0.0057	2.9793	201906							855
2	Edge	15	宝鸡陈仓磻溪镇	QL	QL8	BJCC	8	855	34.2548	107.311					0.0213	1.5676	1.3238	1.9801	0.099	0.0069	3.0149	201906							855
2	Edge	15	宝鸡陈仓磻溪镇	QL	QL8	BJCC	8	855	34.2548	107.311					0.0213	1.5039	1.5	1.4055	0.0703	0.0137	3.0037	201906							855
2	Edge	15	宝鸡陈仓磻溪镇	QL	QL8	BJCC	8	855	34.2548	107.311					0.0213	1.4393	1.2772	1.7167	0.0858	0.0092	2.6087	201906							855
2	Edge	15	宝鸡陈仓磻溪镇	QL	QL8	BJCC	8	855	34.2548	107.311					0.0213	1.5673	1.5543	2.4264	0.1213	0.0046	2.9876	201906							855
2	Edge	15	宝鸡陈仓磻溪镇	QL	QL8	BJCC	8	855	34.2548	107.311					0.0213	1.5257	1.6863	2.2675	0.1134	0.0053	3.2209	201906							855
2	Edge	15	宝鸡陈仓磻溪镇	QL	QL8	BJCC	8	855	34.2548	107.311					0.0213	1.3354	1.4785	1.8267	0.0913	0.0081	2.8153	201906							855
2	Edge	15	宝鸡陈仓磻溪镇	QL	QL8	BJCC	8	855	34.2548	107.311					0.0213	1.4452	1.4969	2.392	0.1196	0.0047	2.9464	201906							855
2	Edge	15	宝鸡陈仓磻溪镇	QL	QL8	BJCC	8	855	34.2548	107.311					0.0213	1.3944	1.4094	2.1476	0.1074	0.0059	2.5252	201906							855
2	Edge	15	宝鸡陈仓磻溪镇	QL	QL8	BJCC	8	855	34.2548	107.311					0.0213	1.5259	1.3972	2.0028	0.1001	0.0068	2.8442	201906							855
2	Edge	15	宝鸡陈仓磻溪镇	QL	QL8	BJCC	9	855	34.2548	107.311					0.0213	1.3237	1.4295	2.4385	0.1219	0.0046	2.5862	201906							855
2	Edge	15	宝鸡陈仓磻溪镇	QL	QL8	BJCC	9	855	34.2548	107.311					0.0213	1.3631	1.2581	2.6779	0.1339	0.0038	2.6026	201906							855
2	Edge	15	宝鸡陈仓磻溪镇	QL	QL8	BJCC	9	855	34.2548	107.311					0.0213	1.4612	1.3346	2.5388	0.1269	0.0042	2.8016	201906							855
2	Edge	15	宝鸡陈仓磻溪镇	QL	QL8	BJCC	9	855	34.2548	107.311					0.0213	1.3944	1.6952	2.0439	0.1022	0.0065	2.9632	201906							855
2	Edge	15	宝鸡陈仓磻溪镇	QL	QL8	BJCC	9	855	34.2548	107.311					0.0213	1.4636	1.4976	1.6696	0.0835	0.0097	2.8266	201906							855
2	Edge	15	宝鸡陈仓磻溪镇	QL	QL8	BJCC	9	855	34.2548	107.311					0.0213	1.533	1.247	3.1914	0.1596	0.0027	2.3641	201906							855
2	Edge	15	宝鸡陈仓磻溪镇	QL	QL8	BJCC	9	855	34.2548	107.311					0.0213	1.3481	1.3377	2.1162	0.1058	0.0061	2.7014	201906							855
2	Edge	15	宝鸡陈仓磻溪镇	QL	QL8	BJCC	9	855	34.2548	107.311					0.0213	1.3705	1.1225	2.542	0.1271	0.0042	2.3069	201906							855
2	Edge	15	宝鸡陈仓磻溪镇	QL	QL8	BJCC	9	855	34.2548	107.311					0.0213	1.6186	1.1924	2.2297	0.1115	0.0055	2.452	201906							855
2	Edge	15	宝鸡陈仓磻溪镇	QL	QL8	BJCC	9	855	34.2548	107.311					0.0213	1.5341	1.4806	2.143	0.1072	0.0059	2.9431	201906							855
2	Edge	15	宝鸡陈仓磻溪镇	QL	QL8	BJCC	9	855	34.2548	107.311					0.0213	1.368	1.4916	2.1275	0.1064	0.006	2.8882	201906							855
2	Edge	15	宝鸡陈仓磻溪镇	QL	QL8	BJCC	9	855	34.2548	107.311					0.0213	1.4653	1.4433	2.7508	0.1375	0.0036	2.5864	201906							855
2	Edge	15	宝鸡陈仓磻溪镇	QL	QL8	BJCC	9	855	34.2548	107.311					0.0213	1.3313	1.1247	2.2852	0.1143	0.0052	2.3787	201906							855
2	Edge	15	宝鸡陈仓磻溪镇	QL	QL8	BJCC	9	855	34.2548	107.311					0.0213	1.3916	1.5927	2.1653	0.1083	0.0058	2.727	201906							855
2	Edge	15	宝鸡陈仓磻溪镇	QL	QL8	BJCC	9	855	34.2548	107.311					0.0213	1.3626	1.1637	1.9201	0.096	0.0074	2.5842	201906							855
2	Edge	15	宝鸡陈仓磻溪镇	QL	QL8	BJCC	9	855	34.2548	107.311					0.0213	1.3494	1.339	1.3908	0.0695	0.014	2.6255	201906							855
2	Edge	15	宝鸡陈仓磻溪镇	QL	QL8	BJCC	9	855	34.2548	107.311					0.0213	1.3826	1.5037	2.5008	0.125	0.0043	2.9557	201906							855
2	Edge	15	宝鸡陈仓磻溪镇	QL	QL8	BJCC	9	855	34.2548	107.311					0.0213	1.6305	1.5086	2.4584	0.1229	0.0045	3.0714	201906							855
2	Edge	15	宝鸡陈仓磻溪镇	QL	QL8	BJCC	9	855	34.2548	107.311					0.0213	1.6491	1.5073	2.4538	0.1227	0.0045	3.1947	201906							855
2	Edge	15	宝鸡陈仓磻溪镇	QL	QL8	BJCC	9	855	34.2548	107.311					0.0213	1.4398	1.37	2.1659	0.1083	0.0058	2.634	201906							855
2	Edge	15	宝鸡陈仓磻溪镇	QL	QL8	BJCC	9	855	34.2548	107.311					0.0213	1.3912	1.3933	2.2438	0.1122	0.0054	2.7276	201906							855
2	Edge	15	宝鸡陈仓磻溪镇	QL	QL8	BJCC	9	855	34.2548	107.311					0.0213	1.6202	1.5177	1.3016	0.0651	0.016	2.9838	201906							855
2	Edge	15	宝鸡陈仓磻溪镇	QL	QL8	BJCC	9	855	34.2548	107.311					0.0213	1.49	1.3289	1.4203	0.071	0.0134	2.8692	201906							855
2	Edge	15	宝鸡陈仓磻溪镇	QL	QL8	BJCC	9	855	34.2548	107.311					0.0213	1.3528	1.365	1.6919	0.0846	0.0095	2.5941	201906							855
2	Edge	15	宝鸡陈仓磻溪镇	QL	QL8	BJCC	9	855	34.2548	107.311					0.0213	1.5667	1.1078	1.6515	0.0826	0.0099	2.6532	201906							855
2	Edge	15	宝鸡陈仓磻溪镇	QL	QL8	BJCC	9	855	34.2548	107.311					0.0213	1.5838	1.453	1.8461	0.0923	0.008	3.0795	201906							855
2	Edge	15	宝鸡陈仓磻溪镇	QL	QL8	BJCC	9	855	34.2548	107.311					0.0213	1.3193	1.401	2.7884	0.1394	0.0035	2.5007	201906							855
2	Edge	15	宝鸡陈仓磻溪镇	QL	QL8	BJCC	10	855	34.2548	107.311					0.0213	1.5281	1.4093	2.7036	0.1352	0.0037	2.7302	201906							855
2	Edge	15	宝鸡陈仓磻溪镇	QL	QL8	BJCC	10	855	34.2548	107.311					0.0213	1.507	1.6252	1.5897	0.0795	0.0107	3.121	201906							855
2	Edge	15	宝鸡陈仓磻溪镇	QL	QL8	BJCC	10	855	34.2548	107.311					0.0213	1.4911	1.2639	2.6076	0.1304	0.004	2.8035	201906							855
2	Edge	15	宝鸡陈仓磻溪镇	QL	QL8	BJCC	10	855	34.2548	107.311					0.0213	1.363	1.4338	1.8405	0.092	0.008	2.7384	201906							855
2	Edge	15	宝鸡陈仓磻溪镇	QL	QL8	BJCC	10	855	34.2548	107.311					0.0213	1.4153	1.5233	2.3775	0.1189	0.0048	2.9256	201906							855
2	Edge	15	宝鸡陈仓磻溪镇	QL	QL8	BJCC	10	855	34.2548	107.311					0.0213	1.3528	1.5111	2.4537	0.1227	0.0045	2.894	201906							855
2	Edge	15	宝鸡陈仓磻溪镇	QL	QL8	BJCC	10	855	34.2548	107.311					0.0213	1.5039	1.6395	3.498	0.1749	0.0022	2.9228	201906							855
2	Edge	15	宝鸡陈仓磻溪镇	QL	QL8	BJCC	10	855	34.2548	107.311					0.0213	1.6962	1.5864	2.2147	0.1107	0.0055	3.2221	201906							855
2	Edge	15	宝鸡陈仓磻溪镇	QL	QL8	BJCC	10	855	34.2548	107.311					0.0213	1.4976	1.3908	1.8411	0.0921	0.008	2.9698	201906							855
2	Edge	15	宝鸡陈仓磻溪镇	QL	QL8	BJCC	10	855	34.2548	107.311					0.0213	1.5113	1.4605	1.7361	0.0868	0.009	2.9428	201906							855
2	Edge	15	宝鸡陈仓磻溪镇	QL	QL8	BJCC	10	855	34.2548	107.311					0.0213	1.3471	1.1327	1.6773	0.0839	0.0096	2.6396	201906							855
2	Edge	15	宝鸡陈仓磻溪镇	QL	QL8	BJCC	10	855	34.2548	107.311					0.0213	1.4327	1.4364	2.3028	0.1151	0.0051	2.6601	201906							855
2	Edge	15	宝鸡陈仓磻溪镇	QL	QL8	BJCC	10	855	34.2548	107.311					0.0213	1.6252	1.4342	1.7265	0.0863	0.0091	3.0502	201906							855
2	Edge	15	宝鸡陈仓磻溪镇	QL	QL8	BJCC	10	855	34.2548	107.311					0.0213	1.6494	1.5777	2.8252	0.1413	0.0034	3.1516	201906							855
2	Edge	15	宝鸡陈仓磻溪镇	QL	QL8	BJCC	10	855	34.2548	107.311					0.0213	1.4444	1.5944	2.5955	0.1298	0.004	2.9384	201906							855
2	Edge	15	宝鸡陈仓磻溪镇	QL	QL8	BJCC	10	855	34.2548	107.311					0.0213	1.5187	1.456	2.3257	0.1163	0.005	3.0123	201906							855
2	Edge	15	宝鸡陈仓磻溪镇	QL	QL8	BJCC	10	855	34.2548	107.311					0.0213	1.4278	1.3978	2.4501	0.1225	0.0045	2.7108	201906							855
2	Edge	15	宝鸡陈仓磻溪镇	QL	QL8	BJCC	10	855	34.2548	107.311					0.0213	1.4256	1.4959	1.6819	0.0841	0.0096	2.9289	201906							855
2	Edge	15	宝鸡陈仓磻溪镇	QL	QL8	BJCC	10	855	34.2548	107.311					0.0213	1.3853	1.5086	2.9213	0.1461	0.0032	2.7112	201906							855
2	Edge	15	宝鸡陈仓磻溪镇	QL	QL8	BJCC	10	855	34.2548	107.311					0.0213	1.32	1.5316	2.0857	0.1043	0.0062	2.7656	201906							855
2	Edge	15	宝鸡陈仓磻溪镇	QL	QL8	BJCC	10	855	34.2548	107.311					0.0213	1.4469	1.7908	2.9191	0.146	0.0032	3.096	201906							855
2	Edge	15	宝鸡陈仓磻溪镇	QL	QL8	BJCC	10	855	34.2548	107.311					0.0213	1.6986	1.3919	2.4712	0.1236	0.0044	3.1228	201906							855
2	Edge	15	宝鸡陈仓磻溪镇	QL	QL8	BJCC	10	855	34.2548	107.311					0.0213	1.6459	1.4612	2.2684	0.1134	0.0053	3.1095	201906							855
2	Edge	15	宝鸡陈仓磻溪镇	QL	QL8	BJCC	10	855	34.2548	107.311					0.0213	1.4393	1.5656	2.8353	0.1418	0.0034	2.8231	201906							855
2	Edge	15	宝鸡陈仓磻溪镇	QL	QL8	BJCC	10	855	34.2548	107.311					0.0213	1.5042	1.7625	2.2749	0.1137	0.0052	3.16	201906							855
2	Edge	15	宝鸡陈仓磻溪镇	QL	QL8	BJCC	10	855	34.2548	107.311					0.0213	1.5394	1.4025	1.81	0.0905	0.0083	2.9787	201906							855
2	Edge	15	宝鸡陈仓磻溪镇	QL	QL8	BJCC	10	855	34.2548	107.311					0.0213	1.3903	1.453	2.9395	0.147	0.0031	2.5398	201906							855
2	Edge	15	宝鸡陈仓磻溪镇	QL	QL8	BJCC	10	855	34.2548	107.311					0.0213	1.4533	1.3778	2.0954	0.1048	0.0062	2.8709	201906							855
2	Edge	15	宝鸡陈仓磻溪镇	QL	QL8	BJCC	10	855	34.2548	107.311					0.0213	1.3387	1.6198	2.8	0.14	0.0035	2.6897	201906							855
2	Edge	15	宝鸡陈仓磻溪镇	QL	QL8	BJCC	10	855	34.2548	107.311					0.0213	1.5254	1.6106	1.3644	0.0682	0.0146	3.1722	201906							855
4	Edge	14	留坝县城	QL	QL10	LBXC	1	896	33.6085	106.937					0.0164	1.3038	1.37	1.4956	0.0748	0.0093	2.7004	201906							896
4	Edge	14	留坝县城	QL	QL10	LBXC	1	896	33.6085	106.937					0.0164	1.2786	1.137	1.8244	0.0912	0.0063	2.4823	201906							896
4	Edge	14	留坝县城	QL	QL10	LBXC	1	896	33.6085	106.937					0.0164	1.225	1.2357	2.0761	0.1038	0.0048	2.4385	201906							896
4	Edge	14	留坝县城	QL	QL10	LBXC	1	896	33.6085	106.937					0.0164	1.2836	1.2516	1.7788	0.0889	0.0066	2.5108	201906							896
4	Edge	14	留坝县城	QL	QL10	LBXC	1	896	33.6085	106.937					0.0164	1.3724	1.2385	2.021	0.1011	0.0051	2.5538	201906							896
4	Edge	14	留坝县城	QL	QL10	LBXC	1	896	33.6085	106.937					0.0164	1.3966	1.3117	2.2132	0.1107	0.0043	2.6767	201906							896
4	Edge	14	留坝县城	QL	QL10	LBXC	1	896	33.6085	106.937					0.0164	1.2076	1.1776	2.2018	0.1101	0.0043	2.3651	201906							896
4	Edge	14	留坝县城	QL	QL10	LBXC	1	896	33.6085	106.937					0.0164	1.2562	1.337	1.8654	0.0933	0.006	2.5694	201906							896
4	Edge	14	留坝县城	QL	QL10	LBXC	1	896	33.6085	106.937					0.0164	1.1665	1.3729	2.4317	0.1216	0.0035	2.2993	201906							896
4	Edge	14	留坝县城	QL	QL10	LBXC	1	896	33.6085	106.937					0.0164	1.1811	1.2354	2.7233	0.1362	0.0028	2.2033	201906							896
4	Edge	14	留坝县城	QL	QL10	LBXC	1	896	33.6085	106.937					0.0164	1.3321	1.1262	2.0084	0.1004	0.0052	2.4762	201906							896
4	Edge	14	留坝县城	QL	QL10	LBXC	1	896	33.6085	106.937					0.0164	1.3771	1.3986	1.5352	0.0768	0.0089	2.691	201906							896
4	Edge	14	留坝县城	QL	QL10	LBXC	1	896	33.6085	106.937					0.0164	1.3019	0.9859	1.8418	0.0921	0.0062	2.1627	201906							896
4	Edge	14	留坝县城	QL	QL10	LBXC	1	896	33.6085	106.937					0.0164	1.2433	1.4168	2.4128	0.1206	0.0036	2.4428	201906							896
4	Edge	14	留坝县城	QL	QL10	LBXC	1	896	33.6085	106.937					0.0164	1.2547	1.2122	2.0117	0.1006	0.0052	2.3493	201906							896
4	Edge	14	留坝县城	QL	QL10	LBXC	1	896	33.6085	106.937					0.0164	1.3952	1.3324	2.9853	0.1493	0.0023	2.4385	201906							896
4	Edge	14	留坝县城	QL	QL10	LBXC	1	896	33.6085	106.937					0.0164	1.3099	1.2202	1.8652	0.0933	0.006	2.4568	201906							896
4	Edge	14	留坝县城	QL	QL10	LBXC	1	896	33.6085	106.937					0.0164	1.3623	1.4247	2.3631	0.1182	0.0037	2.7003	201906							896
4	Edge	14	留坝县城	QL	QL10	LBXC	1	896	33.6085	106.937					0.0164	1.1619	1.4505	2.5828	0.1291	0.0031	2.5144	201906							896
4	Edge	14	留坝县城	QL	QL10	LBXC	1	896	33.6085	106.937					0.0164	1.3644	1.3335	1.7049	0.0852	0.0072	2.6314	201906							896
4	Edge	14	留坝县城	QL	QL10	LBXC	1	896	33.6085	106.937					0.0164	1.3549	1.4275	2.2219	0.1111	0.0042	2.8369	201906							896
4	Edge	14	留坝县城	QL	QL10	LBXC	1	896	33.6085	106.937					0.0164	1.2721	1.3944	1.8466	0.0923	0.0061	2.5703	201906							896
4	Edge	14	留坝县城	QL	QL10	LBXC	1	896	33.6085	106.937					0.0164	1.5178	1.1078	2.5395	0.127	0.0032	2.5126	201906							896
4	Edge	14	留坝县城	QL	QL10	LBXC	1	896	33.6085	106.937					0.0164	1.3463	1.0941	2.1099	0.1055	0.0047	2.4412	201906							896
4	Edge	14	留坝县城	QL	QL10	LBXC	1	896	33.6085	106.937					0.0164	1.3333	1.1551	1.7445	0.0872	0.0069	2.3246	201906							896
4	Edge	14	留坝县城	QL	QL10	LBXC	1	896	33.6085	106.937					0.0164	1.5111	1.377	1.9448	0.0972	0.0055	2.7152	201906							896
4	Edge	14	留坝县城	QL	QL10	LBXC	1	896	33.6085	106.937					0.0164	1.2766	1.2122	1.9685	0.0984	0.0054	2.4631	201906							896
4	Edge	14	留坝县城	QL	QL10	LBXC	1	896	33.6085	106.937					0.0164	1.3526	1.4261	1.9518	0.0976	0.0055	2.7876	201906							896
4	Edge	14	留坝县城	QL	QL10	LBXC	1	896	33.6085	106.937					0.0164	1.4275	1.3462	1.8407	0.092	0.0062	2.64	201906							896
4	Edge	14	留坝县城	QL	QL10	LBXC	1	896	33.6085	106.937					0.0164	1.3387	1.3471	1.9449	0.0972	0.0055	2.4874	201906							896
4	Edge	14	留坝县城	QL	QL10	LBXC	2	896	33.6085	106.937					0.0164	1.376	1.3513	2.0954	0.1048	0.0048	2.567	201906							896
4	Edge	14	留坝县城	QL	QL10	LBXC	2	896	33.6085	106.937					0.0164	1.4674	1.3834	2.1907	0.1095	0.0044	2.6695	201906							896
4	Edge	14	留坝县城	QL	QL10	LBXC	2	896	33.6085	106.937					0.0164	1.2777	1.3133	2.1334	0.1067	0.0046	2.498	201906							896
4	Edge	14	留坝县城	QL	QL10	LBXC	2	896	33.6085	106.937					0.0164	1.2501	1.1247	1.593	0.0797	0.0082	2.1885	201906							896
4	Edge	14	留坝县城	QL	QL10	LBXC	2	896	33.6085	106.937					0.0164	1.2405	1.5111	2.186	0.1093	0.0044	2.5281	201906							896
4	Edge	14	留坝县城	QL	QL10	LBXC	2	896	33.6085	106.937					0.0164	1.4191	1.3933	2.8697	0.1435	0.0025	2.4578	201906							896
4	Edge	14	留坝县城	QL	QL10	LBXC	2	896	33.6085	106.937					0.0164	1.4452	1.2689	2.3502	0.1175	0.0038	2.6943	201906							896
4	Edge	14	留坝县城	QL	QL10	LBXC	2	896	33.6085	106.937					0.0164	1.2393	1.2917	2.4879	0.1244	0.0034	2.5022	201906							896
4	Edge	14	留坝县城	QL	QL10	LBXC	2	896	33.6085	106.937					0.0164	1.2377	1.2628	2.3257	0.1163	0.0039	2.3892	201906							896
4	Edge	14	留坝县城	QL	QL10	LBXC	2	896	33.6085	106.937					0.0164	1.2859	1.2758	2.4219	0.1211	0.0036	2.5108	201906							896
4	Edge	14	留坝县城	QL	QL10	LBXC	2	896	33.6085	106.937					0.0164	1.3701	1.377	2.1391	0.107	0.0046	2.6526	201906							896
4	Edge	14	留坝县城	QL	QL10	LBXC	2	896	33.6085	106.937					0.0164	1.2245	1.3834	2.9231	0.1462	0.0024	2.3808	201906							896
4	Edge	14	留坝县城	QL	QL10	LBXC	2	896	33.6085	106.937					0.0164	1.3853	1.2784	1.8043	0.0902	0.0064	2.6496	201906							896
4	Edge	14	留坝县城	QL	QL10	LBXC	2	896	33.6085	106.937					0.0164	1.3363	1.3671	1.8808	0.094	0.0059	2.7712	201906							896
4	Edge	14	留坝县城	QL	QL10	LBXC	2	896	33.6085	106.937					0.0164	1.4145	1.2207	2.1988	0.1099	0.0043	2.5769	201906							896
4	Edge	14	留坝县城	QL	QL10	LBXC	2	896	33.6085	106.937					0.0164	1.239	1.3641	2.3732	0.1187	0.0037	2.4012	201906							896
4	Edge	14	留坝县城	QL	QL10	LBXC	2	896	33.6085	106.937					0.0164	1.3775	1.2575	2.0857	0.1043	0.0048	2.6	201906							896
4	Edge	14	留坝县城	QL	QL10	LBXC	2	896	33.6085	106.937					0.0164	1.3344	1.5087	2.1439	0.1072	0.0045	2.8195	201906							896
4	Edge	14	留坝县城	QL	QL10	LBXC	2	896	33.6085	106.937					0.0164	1.4168	1.2381	2.2575	0.1129	0.0041	2.6824	201906							896
4	Edge	14	留坝县城	QL	QL10	LBXC	2	896	33.6085	106.937					0.0164	1.4345	1.2633	2.5699	0.1285	0.0032	2.6773	201906							896
4	Edge	14	留坝县城	QL	QL10	LBXC	2	896	33.6085	106.937					0.0164	1.2393	1.2083	1.8842	0.0942	0.0059	2.3937	201906							896
4	Edge	14	留坝县城	QL	QL10	LBXC	2	896	33.6085	106.937					0.0164	1.5631	1.3006	3.0295	0.1515	0.0023	2.4565	201906							896
4	Edge	14	留坝县城	QL	QL10	LBXC	2	896	33.6085	106.937					0.0164	1.2554	1.3084	1.9872	0.0994	0.0053	2.4603	201906							896
4	Edge	14	留坝县城	QL	QL10	LBXC	2	896	33.6085	106.937					0.0164	1.3245	1.1751	1.7596	0.088	0.0067	2.4271	201906							896
4	Edge	14	留坝县城	QL	QL10	LBXC	2	896	33.6085	106.937					0.0164	1.2786	1.1804	1.5509	0.0775	0.0087	2.37	201906							896
4	Edge	14	留坝县城	QL	QL10	LBXC	2	896	33.6085	106.937					0.0164	1.234	1.2772	1.3974	0.0699	0.0107	2.4024	201906							896
4	Edge	14	留坝县城	QL	QL10	LBXC	2	896	33.6085	106.937					0.0164	1.3785	1.3686	1.9461	0.0973	0.0055	2.7119	201906							896
4	Edge	14	留坝县城	QL	QL10	LBXC	2	896	33.6085	106.937					0.0164	1.2462	1.3933	2.4642	0.1232	0.0034	2.6475	201906							896
4	Edge	14	留坝县城	QL	QL10	LBXC	2	896	33.6085	106.937					0.0164	1.4021	1.234	2.171	0.1086	0.0044	2.4219	201906							896
4	Edge	14	留坝县城	QL	QL10	LBXC	2	896	33.6085	106.937					0.0164	1.3644	1.2247	2.3519	0.1176	0.0038	2.5359	201906							896
4	Edge	14	留坝县城	QL	QL10	LBXC	3	896	33.6085	106.937					0.0164	1.2575	1.2571	2.4766	0.1238	0.0034	2.3246	201906							896
4	Edge	14	留坝县城	QL	QL10	LBXC	3	896	33.6085	106.937					0.0164	1.2385	1.2951	1.9277	0.0964	0.0056	2.4551	201906							896
4	Edge	14	留坝县城	QL	QL10	LBXC	3	896	33.6085	106.937					0.0164	1.3238	1.3705	2.2706	0.1135	0.0041	2.6635	201906							896
4	Edge	14	留坝县城	QL	QL10	LBXC	3	896	33.6085	106.937					0.0164	1.3393	1.5286	2.8194	0.141	0.0026	2.793	201906							896
4	Edge	14	留坝县城	QL	QL10	LBXC	3	896	33.6085	106.937					0.0164	1.1946	1.2749	2.8795	0.144	0.0025	2.2642	201906							896
4	Edge	14	留坝县城	QL	QL10	LBXC	3	896	33.6085	106.937					0.0164	1.3099	1.3621	1.8311	0.0916	0.0062	2.7155	201906							896
4	Edge	14	留坝县城	QL	QL10	LBXC	3	896	33.6085	106.937					0.0164	1.1673	1.1941	1.9201	0.096	0.0057	2.4375	201906							896
4	Edge	14	留坝县城	QL	QL10	LBXC	3	896	33.6085	106.937					0.0164	1.3731	1.4408	1.9101	0.0955	0.0057	2.5831	201906							896
4	Edge	14	留坝县城	QL	QL10	LBXC	3	896	33.6085	106.937					0.0164	1.3354	1.2758	2.8421	0.1421	0.0026	2.5391	201906							896
4	Edge	14	留坝县城	QL	QL10	LBXC	3	896	33.6085	106.937					0.0164	1.3346	1.4335	3.1693	0.1585	0.0021	2.5515	201906							896
4	Edge	14	留坝县城	QL	QL10	LBXC	3	896	33.6085	106.937					0.0164	1.2698	1.1779	2.3545	0.1177	0.0038	2.2991	201906							896
4	Edge	14	留坝县城	QL	QL10	LBXC	3	896	33.6085	106.937					0.0164	1.1992	1.1674	2.5724	0.1286	0.0032	2.3347	201906							896
4	Edge	14	留坝县城	QL	QL10	LBXC	3	896	33.6085	106.937					0.0164	1.2694	1.3237	2.287	0.1144	0.004	2.5502	201906							896
4	Edge	14	留坝县城	QL	QL10	LBXC	3	896	33.6085	106.937					0.0164	1.3471	1.2947	2.746	0.1373	0.0028	2.6163	201906							896
4	Edge	14	留坝县城	QL	QL10	LBXC	3	896	33.6085	106.937					0.0164	1.3729	1.4168	1.9544	0.0977	0.0055	2.7638	201906							896
4	Edge	14	留坝县城	QL	QL10	LBXC	3	896	33.6085	106.937					0.0164	1.367	1.1334	2.4195	0.121	0.0036	2.481	201906							896
4	Edge	14	留坝县城	QL	QL10	LBXC	3	896	33.6085	106.937					0.0164	1.3644	1.3324	1.8401	0.092	0.0062	2.5673	201906							896
4	Edge	14	留坝县城	QL	QL10	LBXC	3	896	33.6085	106.937					0.0164	1.4085	1.4275	2.767	0.1384	0.0027	2.6954	201906							896
4	Edge	14	留坝县城	QL	QL10	LBXC	3	896	33.6085	106.937					0.0164	1.368	1.2442	1.8204	0.091	0.0063	2.5724	201906							896
4	Edge	14	留坝县城	QL	QL10	LBXC	3	896	33.6085	106.937					0.0164	1.0937	1.0941	1.8883	0.0944	0.0059	2.1107	201906							896
4	Edge	14	留坝县城	QL	QL10	LBXC	3	896	33.6085	106.937					0.0164	1.3701	1.2083	2.2151	0.1108	0.0043	2.4195	201906							896
4	Edge	14	留坝县城	QL	QL10	LBXC	3	896	33.6085	106.937					0.0164	1.2057	1.2944	2.3183	0.1159	0.0039	2.4577	201906							896
4	Edge	14	留坝县城	QL	QL10	LBXC	3	896	33.6085	106.937					0.0164	1.2163	1.0923	2.1512	0.1076	0.0045	2.287	201906							896
4	Edge	14	留坝县城	QL	QL10	LBXC	3	896	33.6085	106.937					0.0164	1.2242	1.5559	1.9617	0.0981	0.0054	2.7906	201906							896
4	Edge	14	留坝县城	QL	QL10	LBXC	3	896	33.6085	106.937					0.0164	1.2514	1.1065	1.7458	0.0873	0.0069	2.3392	201906							896
4	Edge	14	留坝县城	QL	QL10	LBXC	3	896	33.6085	106.937					0.0164	1.401	1.315	2.1651	0.1083	0.0045	2.6689	201906							896
4	Edge	14	留坝县城	QL	QL10	LBXC	3	896	33.6085	106.937					0.0164	1.3495	1.0219	1.7343	0.0867	0.0069	2.5107	201906							896
4	Edge	14	留坝县城	QL	QL10	LBXC	3	896	33.6085	106.937					0.0164	1.4674	1.1537	2.2755	0.1138	0.004	2.4197	201906							896
4	Edge	14	留坝县城	QL	QL10	LBXC	3	896	33.6085	106.937					0.0164	1.3826	1.1801	2.6926	0.1346	0.0029	2.5413	201906							896
4	Edge	14	留坝县城	QL	QL10	LBXC	4	896	33.6085	106.937					0.0164	1.431	1.3701	2.6393	0.132	0.003	2.5619	201906							896
4	Edge	14	留坝县城	QL	QL10	LBXC	4	896	33.6085	106.937					0.0164	1.2964	1.1662	1.7558	0.0878	0.0068	2.3081	201906							896
4	Edge	14	留坝县城	QL	QL10	LBXC	4	896	33.6085	106.937					0.0164	1.3018	1.2206	2.2719	0.1136	0.004	2.4701	201906							896
4	Edge	14	留坝县城	QL	QL10	LBXC	4	896	33.6085	106.937					0.0164	1.3693	1.4813	2.7549	0.1377	0.0028	2.5155	201906							896
4	Edge	14	留坝县城	QL	QL10	LBXC	4	896	33.6085	106.937					0.0164	1.3027	1.365	1.8462	0.0923	0.0061	2.6389	201906							896
4	Edge	14	留坝县城	QL	QL10	LBXC	4	896	33.6085	106.937					0.0164	1.4342	1.0857	1.5603	0.078	0.0086	2.4389	201906							896
4	Edge	14	留坝县城	QL	QL10	LBXC	4	896	33.6085	106.937					0.0164	1.4692	1.1774	2.008	0.1004	0.0052	2.4577	201906							896
4	Edge	14	留坝县城	QL	QL10	LBXC	4	896	33.6085	106.937					0.0164	1.2738	1.5647	2.6449	0.1322	0.003	2.7773	201906							896
4	Edge	14	留坝县城	QL	QL10	LBXC	4	896	33.6085	106.937					0.0164	1.2083	1.3346	2.3573	0.1179	0.0038	2.4402	201906							896
4	Edge	14	留坝县城	QL	QL10	LBXC	4	896	33.6085	106.937					0.0164	1.4505	1.1743	2.2706	0.1135	0.0041	2.6862	201906							896
4	Edge	14	留坝县城	QL	QL10	LBXC	4	896	33.6085	106.937					0.0164	1.3133	1.2921	2.0631	0.1032	0.0049	2.6557	201906							896
4	Edge	14	留坝县城	QL	QL10	LBXC	4	896	33.6085	106.937					0.0164	1.363	1.388	1.8354	0.0918	0.0062	2.6072	201906							896
4	Edge	14	留坝县城	QL	QL10	LBXC	4	896	33.6085	106.937					0.0164	1.4054	1.4643	2.6006	0.13	0.0031	2.6055	201906							896
4	Edge	14	留坝县城	QL	QL10	LBXC	4	896	33.6085	106.937					0.0164	1.3099	1.2837	1.9047	0.0952	0.0058	2.5879	201906							896
4	Edge	14	留坝县城	QL	QL10	LBXC	4	896	33.6085	106.937					0.0164	1.1918	1.2209	1.9101	0.0955	0.0057	2.3578	201906							896
4	Edge	14	留坝县城	QL	QL10	LBXC	4	896	33.6085	106.937					0.0164	1.4364	1.2381	2.0066	0.1003	0.0052	2.4997	201906							896
4	Edge	14	留坝县城	QL	QL10	LBXC	4	896	33.6085	106.937					0.0164	1.334	1.365	2.4592	0.123	0.0035	2.3618	201906							896
4	Edge	14	留坝县城	QL	QL10	LBXC	4	896	33.6085	106.937					0.0164	1.447	1.3705	2.101	0.1051	0.0047	2.6996	201906							896
4	Edge	14	留坝县城	QL	QL10	LBXC	4	896	33.6085	106.937					0.0164	1.5177	1.3467	2.5391	0.127	0.0032	2.8086	201906							896
4	Edge	14	留坝县城	QL	QL10	LBXC	4	896	33.6085	106.937					0.0164	1.1849	1.247	2.2995	0.115	0.004	2.3804	201906							896
4	Edge	14	留坝县城	QL	QL10	LBXC	4	896	33.6085	106.937					0.0164	1.3077	1.4191	2.1562	0.1078	0.0045	2.6038	201906							896
4	Edge	14	留坝县城	QL	QL10	LBXC	4	896	33.6085	106.937					0.0164	1.2749	1.3337	2.4692	0.1235	0.0034	2.6153	201906							896
4	Edge	14	留坝县城	QL	QL10	LBXC	4	896	33.6085	106.937					0.0164	1.4533	1.3637	2.3167	0.1158	0.0039	2.6396	201906							896
4	Edge	14	留坝县城	QL	QL10	LBXC	4	896	33.6085	106.937					0.0164	1.3729	1.4077	1.701	0.0851	0.0072	2.6867	201906							896
4	Edge	14	留坝县城	QL	QL10	LBXC	4	896	33.6085	106.937					0.0164	1.3819	1.3389	2.8643	0.1432	0.0025	2.6104	201906							896
4	Edge	14	留坝县城	QL	QL10	LBXC	4	896	33.6085	106.937					0.0164	1.0661	1.2247	2.3606	0.118	0.0038	2.0748	201906							896
4	Edge	14	留坝县城	QL	QL10	LBXC	4	896	33.6085	106.937					0.0164	1.3641	1.1172	1.7558	0.0878	0.0068	2.4494	201906							896
4	Edge	14	留坝县城	QL	QL10	LBXC	4	896	33.6085	106.937					0.0164	1.3224	1.3423	1.5936	0.0797	0.0082	2.6506	201906							896
4	Edge	14	留坝县城	QL	QL10	LBXC	4	896	33.6085	106.937					0.0164	1.2242	1.3077	2.0191	0.101	0.0051	2.5688	201906							896
4	Edge	14	留坝县城	QL	QL10	LBXC	5	896	33.6085	106.937					0.0164	1.4049	1.1857	2.1052	0.1053	0.0047	2.7276	201906							896
4	Edge	14	留坝县城	QL	QL10	LBXC	5	896	33.6085	106.937					0.0164	1.4917	1.0644	1.4605	0.073	0.0098	2.5247	201906							896
4	Edge	14	留坝县城	QL	QL10	LBXC	5	896	33.6085	106.937					0.0164	1.3335	1.3051	1.94	0.097	0.0056	2.5388	201906							896
4	Edge	14	留坝县城	QL	QL10	LBXC	5	896	33.6085	106.937					0.0164	1.3686	1.6016	2.6934	0.1347	0.0029	2.3796	201906							896
4	Edge	14	留坝县城	QL	QL10	LBXC	5	896	33.6085	106.937					0.0164	1.4208	1.3027	2.7667	0.1383	0.0027	2.4821	201906							896
4	Edge	14	留坝县城	QL	QL10	LBXC	5	896	33.6085	106.937					0.0164	1.3335	1.2407	1.6557	0.0828	0.0076	2.5498	201906							896
4	Edge	14	留坝县城	QL	QL10	LBXC	5	896	33.6085	106.937					0.0164	1.3056	1.4022	2.0947	0.1047	0.0048	2.6924	201906							896
4	Edge	14	留坝县城	QL	QL10	LBXC	5	896	33.6085	106.937					0.0164	1.2789	1.225	1.84	0.092	0.0062	2.4409	201906							896
4	Edge	14	留坝县城	QL	QL10	LBXC	5	896	33.6085	106.937					0.0164	1.334	1.1646	1.5937	0.0797	0.0082	2.5281	201906							896
4	Edge	14	留坝县城	QL	QL10	LBXC	5	896	33.6085	106.937					0.0164	1.2663	1.3831	2.215	0.1108	0.0043	2.4823	201906							896
4	Edge	14	留坝县城	QL	QL10	LBXC	5	896	33.6085	106.937					0.0164	1.2676	1.3912	2.6038	0.1302	0.0031	2.5428	201906							896
4	Edge	14	留坝县城	QL	QL10	LBXC	5	896	33.6085	106.937					0.0164	1.2633	1.2146	2.3205	0.116	0.0039	2.3818	201906							896
4	Edge	14	留坝县城	QL	QL10	LBXC	5	896	33.6085	106.937					0.0164	1.3341	0.9836	1.9706	0.0985	0.0054	2.4087	201906							896
4	Edge	14	留坝县城	QL	QL10	LBXC	5	896	33.6085	106.937					0.0164	1.2554	1.1706	2.0084	0.1004	0.0052	2.5084	201906							896
4	Edge	14	留坝县城	QL	QL10	LBXC	5	896	33.6085	106.937					0.0164	1.3252	1.195	1.5492	0.0775	0.0087	2.4534	201906							896
4	Edge	14	留坝县城	QL	QL10	LBXC	5	896	33.6085	106.937					0.0164	1.3252	1.2145	2.1914	0.1096	0.0044	2.491	201906							896
4	Edge	14	留坝县城	QL	QL10	LBXC	5	896	33.6085	106.937					0.0164	1.2064	1.1773	2.4618	0.1231	0.0034	2.1433	201906							896
4	Edge	14	留坝县城	QL	QL10	LBXC	5	896	33.6085	106.937					0.0164	1.3253	1.2523	2.4253	0.1213	0.0036	2.3773	201906							896
4	Edge	14	留坝县城	QL	QL10	LBXC	5	896	33.6085	106.937					0.0164	1.3773	1.4094	1.6467	0.0823	0.0077	2.7748	201906							896
4	Edge	14	留坝县城	QL	QL10	LBXC	5	896	33.6085	106.937					0.0164	1.2512	1.3468	2.172	0.1086	0.0044	2.6793	201906							896
4	Edge	14	留坝县城	QL	QL10	LBXC	5	896	33.6085	106.937					0.0164	1.462	1.2356	1.6395	0.082	0.0078	2.8481	201906							896
4	Edge	14	留坝县城	QL	QL10	LBXC	5	896	33.6085	106.937					0.0164	1.2501	1.1469	1.9961	0.0998	0.0052	2.4386	201906							896
4	Edge	14	留坝县城	QL	QL10	LBXC	5	896	33.6085	106.937					0.0164	1.2635	1.3779	2.0066	0.1003	0.0052	2.519	201906							896
4	Edge	14	留坝县城	QL	QL10	LBXC	5	896	33.6085	106.937					0.0164	1.2633	1.3954	2.3755	0.1188	0.0037	2.6049	201906							896
4	Edge	14	留坝县城	QL	QL10	LBXC	5	896	33.6085	106.937					0.0164	1.3966	1.1425	1.431	0.0716	0.0102	2.4999	201906							896
4	Edge	14	留坝县城	QL	QL10	LBXC	5	896	33.6085	106.937					0.0164	1.2828	1.3526	2.2798	0.114	0.004	2.4865	201906							896
4	Edge	14	留坝县城	QL	QL10	LBXC	5	896	33.6085	106.937					0.0164	1.2691	1.3238	1.7448	0.0872	0.0069	2.5799	201906							896
4	Edge	14	留坝县城	QL	QL10	LBXC	5	896	33.6085	106.937					0.0164	1.2633	1.1495	1.9003	0.095	0.0058	2.3421	201906							896
4	Edge	14	留坝县城	QL	QL10	LBXC	5	896	33.6085	106.937					0.0164	1.3731	1.2805	2.1484	0.1074	0.0045	2.6506	201906							896
4	Edge	14	留坝县城	QL	QL10	LBXC	5	896	33.6085	106.937					0.0164	1.3257	1.2164	1.4145	0.0707	0.0104	2.494	201906							896
4	Edge	14	留坝县城	QL	QL10	LBXC	6	896	33.6085	106.937					0.0164	1.4364	1.2852	2.5397	0.127	0.0032	2.6281	201906							896
4	Edge	14	留坝县城	QL	QL10	LBXC	6	896	33.6085	106.937					0.0164	1.4744	1.2155	1.902	0.0951	0.0058	2.734	201906							896
4	Edge	14	留坝县城	QL	QL10	LBXC	6	896	33.6085	106.937					0.0164	1.1941	1.2637	1.967	0.0984	0.0054	2.3992	201906							896
4	Edge	14	留坝县城	QL	QL10	LBXC	6	896	33.6085	106.937					0.0164	1.224	1.1787	1.9305	0.0965	0.0056	2.4683	201906							896
4	Edge	14	留坝县城	QL	QL10	LBXC	6	896	33.6085	106.937					0.0164	1.3202	1.4564	2.7282	0.1364	0.0028	2.567	201906							896
4	Edge	14	留坝县城	QL	QL10	LBXC	6	896	33.6085	106.937					0.0164	1.4134	1.3766	1.7968	0.0898	0.0065	2.8723	201906							896
4	Edge	14	留坝县城	QL	QL10	LBXC	6	896	33.6085	106.937					0.0164	1.2068	1.0915	2.1168	0.1058	0.0047	2.1976	201906							896
4	Edge	14	留坝县城	QL	QL10	LBXC	6	896	33.6085	106.937					0.0164	1.405	1.3099	2.2871	0.1144	0.004	2.621	201906							896
4	Edge	14	留坝县城	QL	QL10	LBXC	6	896	33.6085	106.937					0.0164	1.2789	1.1225	2.0616	0.1031	0.0049	2.4053	201906							896
4	Edge	14	留坝县城	QL	QL10	LBXC	6	896	33.6085	106.937					0.0164	1.2628	1.1155	1.7653	0.0883	0.0067	2.3972	201906							896
4	Edge	14	留坝县城	QL	QL10	LBXC	6	896	33.6085	106.937					0.0164	1.3423	1.4475	2.0475	0.1024	0.005	2.7641	201906							896
4	Edge	14	留坝县城	QL	QL10	LBXC	6	896	33.6085	106.937					0.0164	1.2245	1.1781	2.1271	0.1064	0.0046	2.5253	201906							896
4	Edge	14	留坝县城	QL	QL10	LBXC	6	896	33.6085	106.937					0.0164	1.3464	1.3202	1.9028	0.0951	0.0058	2.4854	201906							896
4	Edge	14	留坝县城	QL	QL10	LBXC	6	896	33.6085	106.937					0.0164	1.3204	1.4093	2.9608	0.148	0.0024	2.4121	201906							896
4	Edge	14	留坝县城	QL	QL10	LBXC	6	896	33.6085	106.937					0.0164	1.4525	1.2852	1.8461	0.0923	0.0061	2.813	201906							896
4	Edge	14	留坝县城	QL	QL10	LBXC	6	896	33.6085	106.937					0.0164	1.3741	1.326	2.3855	0.1193	0.0037	2.5964	201906							896
4	Edge	14	留坝县城	QL	QL10	LBXC	6	896	33.6085	106.937					0.0164	1.3528	1.4939	1.9741	0.0987	0.0054	2.7817	201906							896
4	Edge	14	留坝县城	QL	QL10	LBXC	6	896	33.6085	106.937					0.0164	1.1909	1.1487	2.4011	0.1201	0.0036	2.2908	201906							896
4	Edge	14	留坝县城	QL	QL10	LBXC	6	896	33.6085	106.937					0.0164	1.2944	1.2915	2.6281	0.1314	0.003	2.3859	201906							896
4	Edge	14	留坝县城	QL	QL10	LBXC	6	896	33.6085	106.937					0.0164	1.2146	1.2635	1.4744	0.0737	0.0096	2.3821	201906							896
4	Edge	14	留坝县城	QL	QL10	LBXC	6	896	33.6085	106.937					0.0164	1.1225	1.1803	2.0179	0.1009	0.0051	2.3158	201906							896
4	Edge	14	留坝县城	QL	QL10	LBXC	6	896	33.6085	106.937					0.0164	1.3056	1.2632	2.4508	0.1225	0.0035	2.2539	201906							896
4	Edge	14	留坝县城	QL	QL10	LBXC	6	896	33.6085	106.937					0.0164	1.3701	1.3016	1.5861	0.0793	0.0083	2.5359	201906							896
4	Edge	14	留坝县城	QL	QL10	LBXC	6	896	33.6085	106.937					0.0164	1.2846	1.409	2.4228	0.1211	0.0036	2.6038	201906							896
4	Edge	14	留坝县城	QL	QL10	LBXC	6	896	33.6085	106.937					0.0164	1.3465	1.4808	2.7621	0.1381	0.0027	2.7241	201906							896
4	Edge	14	留坝县城	QL	QL10	LBXC	6	896	33.6085	106.937					0.0164	1.2766	1.3335	2.3457	0.1173	0.0038	2.6006	201906							896
4	Edge	14	留坝县城	QL	QL10	LBXC	6	896	33.6085	106.937					0.0164	1.3749	1.478	2.8586	0.1429	0.0026	2.7618	201906							896
4	Edge	14	留坝县城	QL	QL10	LBXC	6	896	33.6085	106.937					0.0164	1.3282	1.3289	2.0042	0.1002	0.0052	2.6663	201906							896
4	Edge	14	留坝县城	QL	QL10	LBXC	6	896	33.6085	106.937					0.0164	1.2689	1.4077	1.9169	0.0958	0.0057	2.7742	201906							896
4	Edge	14	留坝县城	QL	QL10	LBXC	6	896	33.6085	106.937					0.0164	1.1805	1.2414	2.0683	0.1034	0.0049	2.2996	201906							896
4	Edge	14	留坝县城	QL	QL10	LBXC	7	896	33.6085	106.937					0.0164	1.2947	1.3068	1.8652	0.0933	0.006	2.4546	201906							896
4	Edge	14	留坝县城	QL	QL10	LBXC	7	896	33.6085	106.937					0.0164	1.2941	1.0795	1.917	0.0959	0.0057	2.5925	201906							896
4	Edge	14	留坝县城	QL	QL10	LBXC	7	896	33.6085	106.937					0.0164	1.2321	1.2786	2.5878	0.1294	0.0031	2.4825	201906							896
4	Edge	14	留坝县城	QL	QL10	LBXC	7	896	33.6085	106.937					0.0164	1.1803	1.3289	2.2907	0.1145	0.004	2.2592	201906							896
4	Edge	14	留坝县城	QL	QL10	LBXC	7	896	33.6085	106.937					0.0164	1.3285	0.977	1.7588	0.0879	0.0068	2.263	201906							896
4	Edge	14	留坝县城	QL	QL10	LBXC	7	896	33.6085	106.937					0.0164	1.3647	1.3383	2.452	0.1226	0.0035	2.5122	201906							896
4	Edge	14	留坝县城	QL	QL10	LBXC	7	896	33.6085	106.937					0.0164	1.5881	1.3937	2.2786	0.1139	0.004	2.8302	201906							896
4	Edge	14	留坝县城	QL	QL10	LBXC	7	896	33.6085	106.937					0.0164	1.2318	1.3341	1.8484	0.0924	0.0061	2.5973	201906							896
4	Edge	14	留坝县城	QL	QL10	LBXC	7	896	33.6085	106.937					0.0164	1.3157	1.1549	1.9106	0.0955	0.0057	2.4766	201906							896
4	Edge	14	留坝县城	QL	QL10	LBXC	7	896	33.6085	106.937					0.0164	1.5468	1.3253	2.1607	0.108	0.0045	2.7991	201906							896
4	Edge	14	留坝县城	QL	QL10	LBXC	7	896	33.6085	106.937					0.0164	1.2061	1.2381	2.1325	0.1066	0.0046	2.3538	201906							896
4	Edge	14	留坝县城	QL	QL10	LBXC	7	896	33.6085	106.937					0.0164	1.3084	1.4865	2.9512	0.1476	0.0024	2.4584	201906							896
4	Edge	14	留坝县城	QL	QL10	LBXC	7	896	33.6085	106.937					0.0164	1.2851	1.1039	2.4477	0.1224	0.0035	2.2788	201906							896
4	Edge	14	留坝县城	QL	QL10	LBXC	7	896	33.6085	106.937					0.0164	1.3686	1.2114	2.4433	0.1222	0.0035	2.6159	201906							896
4	Edge	14	留坝县城	QL	QL10	LBXC	7	896	33.6085	106.937					0.0164	1.2504	1.4359	2.2748	0.1137	0.004	2.5791	201906							896
4	Edge	14	留坝县城	QL	QL10	LBXC	7	896	33.6085	106.937					0.0164	1.3377	1.4611	2.1976	0.1099	0.0043	2.5045	201906							896
4	Edge	14	留坝县城	QL	QL10	LBXC	7	896	33.6085	106.937					0.0164	1.5488	1.5698	2.811	0.1406	0.0026	2.9823	201906							896
4	Edge	14	留坝县城	QL	QL10	LBXC	7	896	33.6085	106.937					0.0164	1.2118	1.0492	2.2406	0.112	0.0042	2.1174	201906							896
4	Edge	14	留坝县城	QL	QL10	LBXC	7	896	33.6085	106.937					0.0164	1.2859	1.1013	2.3701	0.1185	0.0037	2.0935	201906							896
4	Edge	14	留坝县城	QL	QL10	LBXC	7	896	33.6085	106.937					0.0164	1.2837	1.2433	1.853	0.0927	0.0061	2.4412	201906							896
4	Edge	14	留坝县城	QL	QL10	LBXC	7	896	33.6085	106.937					0.0164	1.3165	1.1582	1.7105	0.0855	0.0071	2.4138	201906							896
4	Edge	14	留坝县城	QL	QL10	LBXC	7	896	33.6085	106.937					0.0164	1.4755	1.2846	1.9757	0.0988	0.0054	2.7274	201906							896
4	Edge	14	留坝县城	QL	QL10	LBXC	7	896	33.6085	106.937					0.0164	1.1841	1.3237	2.4729	0.1236	0.0034	2.4458	201906							896
4	Edge	14	留坝县城	QL	QL10	LBXC	7	896	33.6085	106.937					0.0164	1.4485	1.2321	2.4834	0.1242	0.0034	2.6326	201906							896
4	Edge	14	留坝县城	QL	QL10	LBXC	7	896	33.6085	106.937					0.0164	1.409	1.3671	2.7615	0.1381	0.0027	2.4873	201906							896
4	Edge	14	留坝县城	QL	QL10	LBXC	7	896	33.6085	106.937					0.0164	1.1781	1.1547	1.9703	0.0985	0.0054	2.1451	201906							896
4	Edge	14	留坝县城	QL	QL10	LBXC	7	896	33.6085	106.937					0.0164	1.2478	1.2949	1.9673	0.0984	0.0054	2.5462	201906							896
4	Edge	14	留坝县城	QL	QL10	LBXC	7	896	33.6085	106.937					0.0164	1.3958	1.4493	1.8053	0.0903	0.0064	2.762	201906							896
4	Edge	14	留坝县城	QL	QL10	LBXC	7	896	33.6085	106.937					0.0164	1.2122	1.3016	2.394	0.1197	0.0036	2.2951	201906							896
4	Edge	14	留坝县城	QL	QL10	LBXC	7	896	33.6085	106.937					0.0164	1.3933	1.497	2.0235	0.1012	0.0051	2.7652	201906							896
4	Edge	14	留坝县城	QL	QL10	LBXC	8	896	33.6085	106.937					0.0164	1.3113	1.2691	2.7226	0.1361	0.0028	2.5281	201906							896
4	Edge	14	留坝县城	QL	QL10	LBXC	8	896	33.6085	106.937					0.0164	1.1374	1.2372	2.701	0.1351	0.0029	2.1214	201906							896
4	Edge	14	留坝县城	QL	QL10	LBXC	8	896	33.6085	106.937					0.0164	1.2851	1.4495	2.6393	0.132	0.003	2.4096	201906							896
4	Edge	14	留坝县城	QL	QL10	LBXC	8	896	33.6085	106.937					0.0164	1.4256	1.2921	2.2269	0.1113	0.0042	2.7876	201906							896
4	Edge	14	留坝县城	QL	QL10	LBXC	8	896	33.6085	106.937					0.0164	1.3253	1.2148	2.5395	0.127	0.0032	2.4187	201906							896
4	Edge	14	留坝县城	QL	QL10	LBXC	8	896	33.6085	106.937					0.0164	1.3831	1.4643	1.8923	0.0946	0.0058	2.7946	201906							896
4	Edge	14	留坝县城	QL	QL10	LBXC	8	896	33.6085	106.937					0.0164	1.2051	1.247	2.9173	0.1459	0.0025	2.1277	201906							896
4	Edge	14	留坝县城	QL	QL10	LBXC	8	896	33.6085	106.937					0.0164	1.2792	1.2769	2.209	0.1105	0.0043	2.515	201906							896
4	Edge	14	留坝县城	QL	QL10	LBXC	8	896	33.6085	106.937					0.0164	1.3968	1.2212	1.941	0.0971	0.0055	2.5898	201906							896
4	Edge	14	留坝县城	QL	QL10	LBXC	8	896	33.6085	106.937					0.0164	1.2663	1.1941	2.4109	0.1205	0.0036	2.3154	201906							896
4	Edge	14	留坝县城	QL	QL10	LBXC	8	896	33.6085	106.937					0.0164	1.2915	1.2013	2.4905	0.1245	0.0034	2.4508	201906							896
4	Edge	14	留坝县城	QL	QL10	LBXC	8	896	33.6085	106.937					0.0164	1.2516	1.413	2.9271	0.1464	0.0024	2.6	201906							896
4	Edge	14	留坝县城	QL	QL10	LBXC	8	896	33.6085	106.937					0.0164	1.4868	1.3253	2.6072	0.1304	0.0031	2.649	201906							896
4	Edge	14	留坝县城	QL	QL10	LBXC	8	896	33.6085	106.937					0.0164	1.2501	1.3133	2.4155	0.1208	0.0036	2.4958	201906							896
4	Edge	14	留坝县城	QL	QL10	LBXC	8	896	33.6085	106.937					0.0164	1.3944	1.3462	1.8733	0.0937	0.006	2.5569	201906							896
4	Edge	14	留坝县城	QL	QL10	LBXC	8	896	33.6085	106.937					0.0164	1.3191	1.5417	1.8313	0.0916	0.0062	2.8513	201906							896
4	Edge	14	留坝县城	QL	QL10	LBXC	8	896	33.6085	106.937					0.0164	1.214	1.3056	2.3496	0.1175	0.0038	2.3326	201906							896
4	Edge	14	留坝县城	QL	QL10	LBXC	8	896	33.6085	106.937					0.0164	1.2676	1.2571	2.5719	0.1286	0.0032	2.4538	201906							896
4	Edge	14	留坝县城	QL	QL10	LBXC	8	896	33.6085	106.937					0.0164	1.4602	1.3238	2.7411	0.1371	0.0028	2.6075	201906							896
4	Edge	14	留坝县城	QL	QL10	LBXC	8	896	33.6085	106.937					0.0164	1.2951	1.4049	2.3683	0.1184	0.0037	2.7108	201906							896
4	Edge	14	留坝县城	QL	QL10	LBXC	8	896	33.6085	106.937					0.0164	1.2738	1.3647	1.8178	0.0909	0.0063	2.5571	201906							896
4	Edge	14	留坝县城	QL	QL10	LBXC	8	896	33.6085	106.937					0.0164	1.247	1.1801	2.0636	0.1032	0.0049	2.1601	201906							896
4	Edge	14	留坝县城	QL	QL10	LBXC	8	896	33.6085	106.937					0.0164	1.4275	1.3671	1.9998	0.1	0.0052	2.6669	201906							896
4	Edge	14	留坝县城	QL	QL10	LBXC	8	896	33.6085	106.937					0.0164	1.3198	1.1143	1.5858	0.0793	0.0083	2.4217	201906							896
4	Edge	14	留坝县城	QL	QL10	LBXC	8	896	33.6085	106.937					0.0164	1.3626	1.4295	1.5838	0.0792	0.0083	2.7263	201906							896
4	Edge	14	留坝县城	QL	QL10	LBXC	8	896	33.6085	106.937					0.0164	1.3027	1.0395	2.0811	0.1041	0.0048	2.3202	201906							896
4	Edge	14	留坝县城	QL	QL10	LBXC	8	896	33.6085	106.937					0.0164	1.2562	1.2626	2.0184	0.1009	0.0051	2.4548	201906							896
4	Edge	14	留坝县城	QL	QL10	LBXC	8	896	33.6085	106.937					0.0164	1.2626	1.1673	1.7703	0.0885	0.0067	2.4586	201906							896
4	Edge	14	留坝县城	QL	QL10	LBXC	8	896	33.6085	106.937					0.0164	1.1706	1.4398	2.5622	0.1281	0.0032	2.4125	201906							896
4	Edge	14	留坝县城	QL	QL10	LBXC	8	896	33.6085	106.937					0.0164	1.2695	1.2772	1.8471	0.0924	0.0061	2.447	201906							896
4	Edge	14	留坝县城	QL	QL10	LBXC	9	896	33.6085	106.937					0.0164	1.1923	1.1696	2.2189	0.1109	0.0042	2.3234	201906							896
4	Edge	14	留坝县城	QL	QL10	LBXC	9	896	33.6085	106.937					0.0164	1.257	1.0801	1.7758	0.0888	0.0066	2.2899	201906							896
4	Edge	14	留坝县城	QL	QL10	LBXC	9	896	33.6085	106.937					0.0164	1.322	1.3958	2.6957	0.1348	0.0029	2.6808	201906							896
4	Edge	14	留坝县城	QL	QL10	LBXC	9	896	33.6085	106.937					0.0164	1.3198	1.2445	2.2205	0.111	0.0042	2.5828	201906							896
4	Edge	14	留坝县城	QL	QL10	LBXC	9	896	33.6085	106.937					0.0164	1.3729	1.4165	2.0802	0.104	0.0048	2.8508	201906							896
4	Edge	14	留坝县城	QL	QL10	LBXC	9	896	33.6085	106.937					0.0164	1.2769	1.3817	2.3836	0.1192	0.0037	2.5619	201906							896
4	Edge	14	留坝县城	QL	QL10	LBXC	9	896	33.6085	106.937					0.0164	1.3528	1.3389	2.3859	0.1193	0.0037	2.5404	201906							896
4	Edge	14	留坝县城	QL	QL10	LBXC	9	896	33.6085	106.937					0.0164	1.3142	1.4554	2.1898	0.1095	0.0044	2.6986	201906							896
4	Edge	14	留坝县城	QL	QL10	LBXC	9	896	33.6085	106.937					0.0164	1.1857	1.2148	1.6616	0.0831	0.0076	2.4385	201906							896
4	Edge	14	留坝县城	QL	QL10	LBXC	9	896	33.6085	106.937					0.0164	1.3528	1.224	2.535	0.1268	0.0033	2.5713	201906							896
4	Edge	14	留坝县城	QL	QL10	LBXC	9	896	33.6085	106.937					0.0164	1.3387	1.2786	2.0653	0.1033	0.0049	2.5632	201906							896
4	Edge	14	留坝县城	QL	QL10	LBXC	9	896	33.6085	106.937					0.0164	1.1747	1.2114	2.0307	0.1015	0.0051	2.3165	201906							896
4	Edge	14	留坝县城	QL	QL10	LBXC	9	896	33.6085	106.937					0.0164	1.3113	1.0943	1.8304	0.0915	0.0062	2.3368	201906							896
4	Edge	14	留坝县城	QL	QL10	LBXC	9	896	33.6085	106.937					0.0164	1.3792	1.2887	1.7702	0.0885	0.0067	2.4957	201906							896
4	Edge	14	留坝县城	QL	QL10	LBXC	9	896	33.6085	106.937					0.0164	1.4371	1.3986	1.8462	0.0923	0.0061	2.7496	201906							896
4	Edge	14	留坝县城	QL	QL10	LBXC	9	896	33.6085	106.937					0.0164	1.273	1.2964	2.2659	0.1133	0.0041	2.5408	201906							896
4	Edge	14	留坝县城	QL	QL10	LBXC	9	896	33.6085	106.937					0.0164	1.4384	1.0357	1.8	0.09	0.0064	2.5094	201906							896
4	Edge	14	留坝县城	QL	QL10	LBXC	9	896	33.6085	106.937					0.0164	1.3777	1.134	2.1063	0.1053	0.0047	2.5528	201906							896
4	Edge	14	留坝县城	QL	QL10	LBXC	9	896	33.6085	106.937					0.0164	1.5252	1.1461	1.7458	0.0873	0.0069	2.5152	201906							896
4	Edge	14	留坝县城	QL	QL10	LBXC	9	896	33.6085	106.937					0.0164	1.1747	1.1637	2.2429	0.1121	0.0042	2.5108	201906							896
4	Edge	14	留坝县城	QL	QL10	LBXC	9	896	33.6085	106.937					0.0164	1.3076	1.3696	1.2946	0.0647	0.0125	2.667	201906							896
4	Edge	14	留坝县城	QL	QL10	LBXC	9	896	33.6085	106.937					0.0164	1.3623	1.4602	2.2099	0.1105	0.0043	2.7953	201906							896
4	Edge	14	留坝县城	QL	QL10	LBXC	9	896	33.6085	106.937					0.0164	1.4918	1.3335	2.3859	0.1193	0.0037	2.5407	201906							896
4	Edge	14	留坝县城	QL	QL10	LBXC	9	896	33.6085	106.937					0.0164	1.2911	1.3377	2.2567	0.1128	0.0041	2.6641	201906							896
4	Edge	14	留坝县城	QL	QL10	LBXC	9	896	33.6085	106.937					0.0164	1.5053	1.3467	2.3522	0.1176	0.0038	2.5928	201906							896
4	Edge	14	留坝县城	QL	QL10	LBXC	9	896	33.6085	106.937					0.0164	1.1209	1.2076	2.2296	0.1115	0.0042	2.1901	201906							896
4	Edge	14	留坝县城	QL	QL10	LBXC	9	896	33.6085	106.937					0.0164	1.3465	1.2964	2.3602	0.118	0.0038	2.4122	201906							896
4	Edge	14	留坝县城	QL	QL10	LBXC	9	896	33.6085	106.937					0.0164	1.2946	1.1443	2.258	0.1129	0.0041	2.3183	201906							896
4	Edge	14	留坝县城	QL	QL10	LBXC	9	896	33.6085	106.937					0.0164	1.4909	1.5201	2.7095	0.1355	0.0028	3.0291	201906							896
4	Edge	14	留坝县城	QL	QL10	LBXC	10	896	33.6085	106.937					0.0164	1.268	1.2501	2.703	0.1352	0.0029	2.5689	201906							896
4	Edge	14	留坝县城	QL	QL10	LBXC	10	896	33.6085	106.937					0.0164	1.3834	1.3047	2.0468	0.1023	0.005	2.7817	201906							896
4	Edge	14	留坝县城	QL	QL10	LBXC	10	896	33.6085	106.937					0.0164	1.3016	1.3285	2.8167	0.1408	0.0026	2.2585	201906							896
4	Edge	14	留坝县城	QL	QL10	LBXC	10	896	33.6085	106.937					0.0164	1.337	1.3198	2.2721	0.1136	0.004	2.5125	201906							896
4	Edge	14	留坝县城	QL	QL10	LBXC	10	896	33.6085	106.937					0.0164	1.4049	1.2512	2.2526	0.1126	0.0041	2.6094	201906							896
4	Edge	14	留坝县城	QL	QL10	LBXC	10	896	33.6085	106.937					0.0164	1.3468	1.3871	1.9762	0.0988	0.0054	2.5989	201906							896
4	Edge	14	留坝县城	QL	QL10	LBXC	10	896	33.6085	106.937					0.0164	1.3705	1.3198	2.1818	0.1091	0.0044	2.6689	201906							896
4	Edge	14	留坝县城	QL	QL10	LBXC	10	896	33.6085	106.937					0.0164	1.3224	1.2484	1.9703	0.0985	0.0054	2.5021	201906							896
4	Edge	14	留坝县城	QL	QL10	LBXC	10	896	33.6085	106.937					0.0164	1.1547	1.3019	1.8744	0.0937	0.0059	2.5021	201906							896
4	Edge	14	留坝县城	QL	QL10	LBXC	10	896	33.6085	106.937					0.0164	1.1443	1.0794	1.8482	0.0924	0.0061	2.0431	201906							896
4	Edge	14	留坝县城	QL	QL10	LBXC	10	896	33.6085	106.937					0.0164	1.1942	1.1549	1.8	0.09	0.0064	2.3031	201906							896
4	Edge	14	留坝县城	QL	QL10	LBXC	10	896	33.6085	106.937					0.0164	1.4619	1.448	2.9715	0.1486	0.0024	2.7932	201906							896
4	Edge	14	留坝县城	QL	QL10	LBXC	10	896	33.6085	106.937					0.0164	1.35	1.2763	1.9231	0.0962	0.0057	2.6067	201906							896
4	Edge	14	留坝县城	QL	QL10	LBXC	10	896	33.6085	106.937					0.0164	1.3076	1.5113	2.5519	0.1276	0.0032	2.6403	201906							896
4	Edge	14	留坝县城	QL	QL10	LBXC	10	896	33.6085	106.937					0.0164	1.2385	1.2523	2.6505	0.1325	0.003	2.1125	201906							896
4	Edge	14	留坝县城	QL	QL10	LBXC	10	896	33.6085	106.937					0.0164	1.4202	1.3528	1.5675	0.0784	0.0085	2.6964	201906							896
4	Edge	14	留坝县城	QL	QL10	LBXC	10	896	33.6085	106.937					0.0164	1.4041	1.3016	2.7901	0.1395	0.0027	2.61	201906							896
4	Edge	14	留坝县城	QL	QL10	LBXC	10	896	33.6085	106.937					0.0164	1.3037	1.2078	1.5249	0.0762	0.009	2.5153	201906							896
4	Edge	14	留坝县城	QL	QL10	LBXC	10	896	33.6085	106.937					0.0164	1.3996	1.2793	2.1087	0.1054	0.0047	2.6983	201906							896
4	Edge	14	留坝县城	QL	QL10	LBXC	10	896	33.6085	106.937					0.0164	1.3978	1.5488	2.676	0.1338	0.0029	2.7737	201906							896
4	Edge	14	留坝县城	QL	QL10	LBXC	10	896	33.6085	106.937					0.0164	1.2262	1.5313	2.3946	0.1197	0.0036	2.4213	201906							896
4	Edge	14	留坝县城	QL	QL10	LBXC	10	896	33.6085	106.937					0.0164	1.321	1.2584	2.5045	0.1252	0.0033	2.6721	201906							896
4	Edge	14	留坝县城	QL	QL10	LBXC	10	896	33.6085	106.937					0.0164	1.5185	1.3933	2.7076	0.1354	0.0029	2.7636	201906							896
4	Edge	14	留坝县城	QL	QL10	LBXC	10	896	33.6085	106.937					0.0164	1.2769	1.349	2.2613	0.1131	0.0041	2.6779	201906							896
4	Edge	14	留坝县城	QL	QL10	LBXC	10	896	33.6085	106.937					0.0164	1.2083	1.2637	2.3089	0.1154	0.0039	2.526	201906							896
4	Edge	14	留坝县城	QL	QL10	LBXC	10	896	33.6085	106.937					0.0164	1.3003	1.2595	2.3801	0.119	0.0037	2.4636	201906							896
4	Edge	14	留坝县城	QL	QL10	LBXC	10	896	33.6085	106.937					0.0164	1.4255	1.4475	1.988	0.0994	0.0053	2.7431	201906							896
4	Edge	14	留坝县城	QL	QL10	LBXC	10	896	33.6085	106.937					0.0164	1.4041	1.2584	2.4292	0.1215	0.0035	2.567	201906							896
4	Edge	14	留坝县城	QL	QL10	LBXC	10	896	33.6085	106.937					0.0164	1.2763	1.3329	2.5129	0.1256	0.0033	2.4837	201906							896
4	Edge	14	留坝县城	QL	QL10	LBXC	10	896	33.6085	106.937					0.0164	1.2501	1.3661	1.8616	0.0931	0.006	2.5774	201906							896
5	Edge	LGLH	岚皋蔺河镇	BS	BS3	LGLH	1	436	32.3136	108.944	0.2286	0.1258	0.0852									201507	7.60389	324.789	7.43272	106.954	163.573	0.132	436	28.3848	1.40871	0.892664	0.0173333	29.3
6	Edge	11	岚皋南宫山	BS	BS5	LGNG	1	646	32.2222	109.009	0.2143	0.109	0.072	23	0.0202	1.3384	0.9245	1.4472	0.0724	0.0123		201507	7.3318	252.173	7.7149	52.1155	112.294	0.1291	646	26.9865	1.4527	1.154	0.0111	24.7344
6	Edge	11	岚皋南宫山	BS	BS5	LGNG	2	646	32.2222	109.009	0.2143	0.109	0.072	10	0.0188	1.291	0.7872	1.2465	0.0623	0.0154		201507	7.3318	252.173	7.7149	52.1155	112.294	0.1291	646	26.9865	1.4527	1.154	0.0111	24.7344
6	Edge	11	岚皋南宫山	BS	BS5	LGNG	3	646	32.2222	109.009	0.2143	0.109	0.072	10	0.0163	1.3654	0.7999	1.0543	0.0527	0.0187		201507	7.3318	252.173	7.7149	52.1155	112.294	0.1291	646	26.9865	1.4527	1.154	0.0111	24.7344
6	Edge	11	岚皋南宫山	BS	BS5	LGNG	4	646	32.2222	109.009	0.2143	0.109	0.072	11	0.02	1.3586	0.8638	1.596	0.0798	0.01		201507	7.3318	252.173	7.7149	52.1155	112.294	0.1291	646	26.9865	1.4527	1.154	0.0111	24.7344
6	Edge	11	岚皋南宫山	BS	BS5	LGNG	5	646	32.2222	109.009	0.2143	0.109	0.072	19	0.019	1.2918	0.8027	1.2869	0.0643	0.0146		201507	7.3318	252.173	7.7149	52.1155	112.294	0.1291	646	26.9865	1.4527	1.154	0.0111	24.7344
7	Edge	LGYH	岚皋溢河镇	BS	BS4	LGYH	1	504	32.2722	108.977	0.0571	0.0265	0.0174									201507							504
8	Edge	10	岚皋佐龙镇	BS	BS2	LGZL	1	370	32.4887	108.876	0.1857	0.1	0.067	20	0.0194	1.39	0.9373	1.4897	0.0745	0.0111		201507	7.52222	234.406	6.72011	21.1458	105.304	0.120833	370	29.2602	1.27216	1.38894	0.00983333	22.7833
8	Edge	10	岚皋佐龙镇	BS	BS2	LGZL	2	370	32.4887	108.876	0.1857	0.1	0.067	19	0.0208	1.431	0.9499	1.6004	0.08	0.0103		201507	7.52222	234.406	6.72011	21.1458	105.304	0.120833	370	29.2602	1.27216	1.38894	0.00983333	22.7833
8	Edge	10	岚皋佐龙镇	BS	BS2	LGZL	3	370	32.4887	108.876	0.1857	0.1	0.067	28	0.0219	1.3751	1.0598	1.5932	0.0797	0.011		201507	7.52222	234.406	6.72011	21.1458	105.304	0.120833	370	29.2602	1.27216	1.38894	0.00983333	22.7833
8	Edge	10	岚皋佐龙镇	BS	BS2	LGZL	4	370	32.4887	108.876	0.1857	0.1	0.067	24	0.0212	1.3853	1.0477	1.7331	0.0867	0.009		201507	7.52222	234.406	6.72011	21.1458	105.304	0.120833	370	29.2602	1.27216	1.38894	0.00983333	22.7833
8	Edge	10	岚皋佐龙镇	BS	BS2	LGZL	5	370	32.4887	108.876	0.1857	0.1	0.067	24	0.0229	1.3688	0.976	1.5166	0.0758	0.0127		201507	7.52222	234.406	6.72011	21.1458	105.304	0.120833	370	29.2602	1.27216	1.38894	0.00983333	22.7833
9	Edge	20	宁陕甘沟服务区	QL	QL27	NSGG	1	1725	33.8258	108.787					0.02	1.3388	0.8599	1.4481	0.0724	0.0121		201507							1725
9	Edge	20	宁陕甘沟服务区	QL	QL27	NSGG	2	1725	33.8258	108.787					0.0203	1.3189	0.9004	1.4647	0.0732	0.012		201507							1725
9	Edge	20	宁陕甘沟服务区	QL	QL27	NSGG	3	1725	33.8258	108.787					0.0202	1.4028	0.8711	1.5832	0.0792	0.0102		201507							1725
9	Edge	20	宁陕甘沟服务区	QL	QL27	NSGG	4	1725	33.8258	108.787					0.0201	1.389	0.8446	1.5196	0.076	0.0111		201507							1725
9	Edge	20	宁陕甘沟服务区	QL	QL27	NSGG	5	1725	33.8258	108.787					0.0207	1.3666	0.879	1.5912	0.0796	0.0104		201507							1725
10	Edge	NSGH	宁陕广货街镇	QL	QL20	NSGH	1	1236	33.7739	108.782	0.0571	0.0293	0.0195									201507	7.22133	323.183	8.3873	53.1109	186.691	0.0657	1236	26.5605	1.82278	0.847697	0.0043	28.5
11	Edge	1	宁陕火地塘	QL	QL26	NSHD	1	1563	33.4328	108.453	0.1286	0.066	0.045	29	0.0222	1.3057	0.6815	1.4287	0.0714	0.0139		201507	7.515	479.4	11.6761	67.0761	153.719	0.1245	1563	27.6621	1.46145	1.09383	0.0097	20.62
11	Edge	1	宁陕火地塘	QL	QL26	NSHD	2	1563	33.4328	108.453	0.1286	0.066	0.045	18	0.0214	1.2886	0.7742	1.526	0.0763	0.0117		201507	7.515	479.4	11.6761	67.0761	153.719	0.1245	1563	27.6621	1.46145	1.09383	0.0097	20.62
11	Edge	1	宁陕火地塘	QL	QL26	NSHD	3	1563	33.4328	108.453	0.1286	0.066	0.045	16	0.0185	1.2502	0.7852	1.6154	0.0808	0.009		201507	7.515	479.4	11.6761	67.0761	153.719	0.1245	1563	27.6621	1.46145	1.09383	0.0097	20.62
11	Edge	1	宁陕火地塘	QL	QL26	NSHD	4	1563	33.4328	108.453	0.1286	0.066	0.045	18	0.0252	1.3652	0.7871	1.6186	0.0809	0.0122		201507	7.515	479.4	11.6761	67.0761	153.719	0.1245	1563	27.6621	1.46145	1.09383	0.0097	20.62
11	Edge	1	宁陕火地塘	QL	QL26	NSHD	5	1563	33.4328	108.453	0.1286	0.066	0.045	18	0.0244	1.3116	0.7692	1.6469	0.0823	0.0115		201507	7.515	479.4	11.6761	67.0761	153.719	0.1245	1563	27.6621	1.46145	1.09383	0.0097	20.62
12	Edge	2	宁陕火地塘	QL	QL26	NSHD	1	1563	33.4328	108.453	0.1286	0.066	0.045		0.0192	1.2749	0.7675	1.8313	0.0916	0.0073	1.9034	201808	7.515	479.4	11.6761	67.0761	153.719	0.1245	1563	27.6621	1.46145	1.09383	0.0097	20.62
12	Edge	2	宁陕火地塘	QL	QL26	NSHD	1	1563	33.4328	108.453	0.1286	0.066	0.045		0.0192	1.1443	0.9791	1.9356	0.0968	0.0065	1.7796	201808	7.515	479.4	11.6761	67.0761	153.719	0.1245	1563	27.6621	1.46145	1.09383	0.0097	20.62
12	Edge	2	宁陕火地塘	QL	QL26	NSHD	1	1563	33.4328	108.453	0.1286	0.066	0.045		0.0192	1.377	1.0478	2.3069	0.1153	0.0046	2.122	201808	7.515	479.4	11.6761	67.0761	153.719	0.1245	1563	27.6621	1.46145	1.09383	0.0097	20.62
12	Edge	2	宁陕火地塘	QL	QL26	NSHD	1	1563	33.4328	108.453	0.1286	0.066	0.045		0.0192	1.3198	1.1735	1.9579	0.0979	0.0064	2.1321	201808	7.515	479.4	11.6761	67.0761	153.719	0.1245	1563	27.6621	1.46145	1.09383	0.0097	20.62
12	Edge	2	宁陕火地塘	QL	QL26	NSHD	1	1563	33.4328	108.453	0.1286	0.066	0.045		0.0192	1.214	0.679	1.0827	0.0541	0.0208	1.9378	201808	7.515	479.4	11.6761	67.0761	153.719	0.1245	1563	27.6621	1.46145	1.09383	0.0097	20.62
12	Edge	2	宁陕火地塘	QL	QL26	NSHD	1	1563	33.4328	108.453	0.1286	0.066	0.045		0.0192	1.2626	0.7932	1.8682	0.0934	0.007	1.8923	201808	7.515	479.4	11.6761	67.0761	153.719	0.1245	1563	27.6621	1.46145	1.09383	0.0097	20.62
12	Edge	2	宁陕火地塘	QL	QL26	NSHD	1	1563	33.4328	108.453	0.1286	0.066	0.045		0.0192	1.2462	0.6298	1.5263	0.0763	0.0105	1.7731	201808	7.515	479.4	11.6761	67.0761	153.719	0.1245	1563	27.6621	1.46145	1.09383	0.0097	20.62
12	Edge	2	宁陕火地塘	QL	QL26	NSHD	1	1563	33.4328	108.453	0.1286	0.066	0.045		0.0192	1.4351	0.794	1.6277	0.0814	0.0092	2.2905	201808	7.515	479.4	11.6761	67.0761	153.719	0.1245	1563	27.6621	1.46145	1.09383	0.0097	20.62
12	Edge	2	宁陕火地塘	QL	QL26	NSHD	1	1563	33.4328	108.453	0.1286	0.066	0.045		0.0192	1.3557	1.1496	1.8754	0.0938	0.0069	2.5033	201808	7.515	479.4	11.6761	67.0761	153.719	0.1245	1563	27.6621	1.46145	1.09383	0.0097	20.62
12	Edge	2	宁陕火地塘	QL	QL26	NSHD	1	1563	33.4328	108.453	0.1286	0.066	0.045		0.0192	1.2937	0.9159	1.7952	0.0898	0.0076	1.9291	201808	7.515	479.4	11.6761	67.0761	153.719	0.1245	1563	27.6621	1.46145	1.09383	0.0097	20.62
12	Edge	2	宁陕火地塘	QL	QL26	NSHD	1	1563	33.4328	108.453	0.1286	0.066	0.045		0.0192	1.5049	0.8892	2.454	0.1227	0.0041	2.3552	201808	7.515	479.4	11.6761	67.0761	153.719	0.1245	1563	27.6621	1.46145	1.09383	0.0097	20.62
12	Edge	2	宁陕火地塘	QL	QL26	NSHD	1	1563	33.4328	108.453	0.1286	0.066	0.045		0.0192	1.368	0.7025	1.58	0.079	0.0098	2.1491	201808	7.515	479.4	11.6761	67.0761	153.719	0.1245	1563	27.6621	1.46145	1.09383	0.0097	20.62
12	Edge	2	宁陕火地塘	QL	QL26	NSHD	1	1563	33.4328	108.453	0.1286	0.066	0.045		0.0192	1.4089	0.7959	1.8923	0.0946	0.0068	2.1006	201808	7.515	479.4	11.6761	67.0761	153.719	0.1245	1563	27.6621	1.46145	1.09383	0.0097	20.62
12	Edge	2	宁陕火地塘	QL	QL26	NSHD	1	1563	33.4328	108.453	0.1286	0.066	0.045		0.0192	1.3284	0.716	1.5464	0.0773	0.0102	2.017	201808	7.515	479.4	11.6761	67.0761	153.719	0.1245	1563	27.6621	1.46145	1.09383	0.0097	20.62
12	Edge	2	宁陕火地塘	QL	QL26	NSHD	1	1563	33.4328	108.453	0.1286	0.066	0.045		0.0192	1.3731	1.0156	1.8237	0.0912	0.0073	2.4244	201808	7.515	479.4	11.6761	67.0761	153.719	0.1245	1563	27.6621	1.46145	1.09383	0.0097	20.62
12	Edge	2	宁陕火地塘	QL	QL26	NSHD	1	1563	33.4328	108.453	0.1286	0.066	0.045		0.0192	1.4834	0.8886	2.3556	0.1178	0.0044	2.2996	201808	7.515	479.4	11.6761	67.0761	153.719	0.1245	1563	27.6621	1.46145	1.09383	0.0097	20.62
12	Edge	2	宁陕火地塘	QL	QL26	NSHD	1	1563	33.4328	108.453	0.1286	0.066	0.045		0.0192	1.4367	0.8621	2.0921	0.1046	0.0056	2.1957	201808	7.515	479.4	11.6761	67.0761	153.719	0.1245	1563	27.6621	1.46145	1.09383	0.0097	20.62
12	Edge	2	宁陕火地塘	QL	QL26	NSHD	1	1563	33.4328	108.453	0.1286	0.066	0.045		0.0192	1.3253	0.8569	1.3063	0.0653	0.0143	1.9298	201808	7.515	479.4	11.6761	67.0761	153.719	0.1245	1563	27.6621	1.46145	1.09383	0.0097	20.62
12	Edge	2	宁陕火地塘	QL	QL26	NSHD	1	1563	33.4328	108.453	0.1286	0.066	0.045		0.0192	1.4087	0.7488	1.3082	0.0654	0.0143	2.0619	201808	7.515	479.4	11.6761	67.0761	153.719	0.1245	1563	27.6621	1.46145	1.09383	0.0097	20.62
12	Edge	2	宁陕火地塘	QL	QL26	NSHD	1	1563	33.4328	108.453	0.1286	0.066	0.045		0.0192	1.3068	0.7425	1.4551	0.0728	0.0115	1.9935	201808	7.515	479.4	11.6761	67.0761	153.719	0.1245	1563	27.6621	1.46145	1.09383	0.0097	20.62
12	Edge	2	宁陕火地塘	QL	QL26	NSHD	1	1563	33.4328	108.453	0.1286	0.066	0.045		0.0192	1.3626	0.8258	1.6546	0.0827	0.0089	2.0674	201808	7.515	479.4	11.6761	67.0761	153.719	0.1245	1563	27.6621	1.46145	1.09383	0.0097	20.62
12	Edge	2	宁陕火地塘	QL	QL26	NSHD	1	1563	33.4328	108.453	0.1286	0.066	0.045		0.0192	1.5871	0.8035	1.9034	0.0952	0.0067	2.3097	201808	7.515	479.4	11.6761	67.0761	153.719	0.1245	1563	27.6621	1.46145	1.09383	0.0097	20.62
12	Edge	2	宁陕火地塘	QL	QL26	NSHD	1	1563	33.4328	108.453	0.1286	0.066	0.045		0.0192	1.2676	0.7425	1.8923	0.0946	0.0068	1.9863	201808	7.515	479.4	11.6761	67.0761	153.719	0.1245	1563	27.6621	1.46145	1.09383	0.0097	20.62
12	Edge	2	宁陕火地塘	QL	QL26	NSHD	1	1563	33.4328	108.453	0.1286	0.066	0.045		0.0192	1.2805	1.1016	2.2267	0.1113	0.0049	2.2684	201808	7.515	479.4	11.6761	67.0761	153.719	0.1245	1563	27.6621	1.46145	1.09383	0.0097	20.62
12	Edge	2	宁陕火地塘	QL	QL26	NSHD	1	1563	33.4328	108.453	0.1286	0.066	0.045		0.0192	1.1792	0.6129	1.237	0.0619	0.016	1.8503	201808	7.515	479.4	11.6761	67.0761	153.719	0.1245	1563	27.6621	1.46145	1.09383	0.0097	20.62
12	Edge	2	宁陕火地塘	QL	QL26	NSHD	1	1563	33.4328	108.453	0.1286	0.066	0.045		0.0192	1.2064	0.8383	1.7362	0.0868	0.0081	1.8134	201808	7.515	479.4	11.6761	67.0761	153.719	0.1245	1563	27.6621	1.46145	1.09383	0.0097	20.62
12	Edge	2	宁陕火地塘	QL	QL26	NSHD	1	1563	33.4328	108.453	0.1286	0.066	0.045		0.0192	1.5481	0.838	1.7998	0.09	0.0075	2.3483	201808	7.515	479.4	11.6761	67.0761	153.719	0.1245	1563	27.6621	1.46145	1.09383	0.0097	20.62
12	Edge	2	宁陕火地塘	QL	QL26	NSHD	1	1563	33.4328	108.453	0.1286	0.066	0.045		0.0192	1.4083	0.8134	2.0373	0.1019	0.0059	2.2572	201808	7.515	479.4	11.6761	67.0761	153.719	0.1245	1563	27.6621	1.46145	1.09383	0.0097	20.62
12	Edge	2	宁陕火地塘	QL	QL26	NSHD	1	1563	33.4328	108.453	0.1286	0.066	0.045		0.0192	1.3084	0.9087	2.1423	0.1071	0.0053	2.2033	201808	7.515	479.4	11.6761	67.0761	153.719	0.1245	1563	27.6621	1.46145	1.09383	0.0097	20.62
12	Edge	2	宁陕火地塘	QL	QL26	NSHD	1	1563	33.4328	108.453	0.1286	0.066	0.045		0.0192	1.3664	0.8397	1.6677	0.0834	0.0088	2.2467	201808	7.515	479.4	11.6761	67.0761	153.719	0.1245	1563	27.6621	1.46145	1.09383	0.0097	20.62
12	Edge	2	宁陕火地塘	QL	QL26	NSHD	2	1563	33.4328	108.453	0.1286	0.066	0.045		0.0192	1.3919	0.8159	2.4372	0.1219	0.0041	2.1804	201808	7.515	479.4	11.6761	67.0761	153.719	0.1245	1563	27.6621	1.46145	1.09383	0.0097	20.62
12	Edge	2	宁陕火地塘	QL	QL26	NSHD	2	1563	33.4328	108.453	0.1286	0.066	0.045		0.0192	1.2964	0.7722	1.4665	0.0733	0.0114	1.8796	201808	7.515	479.4	11.6761	67.0761	153.719	0.1245	1563	27.6621	1.46145	1.09383	0.0097	20.62
12	Edge	2	宁陕火地塘	QL	QL26	NSHD	2	1563	33.4328	108.453	0.1286	0.066	0.045		0.0192	1.2951	0.8937	1.5133	0.0757	0.0107	2.1571	201808	7.515	479.4	11.6761	67.0761	153.719	0.1245	1563	27.6621	1.46145	1.09383	0.0097	20.62
12	Edge	2	宁陕火地塘	QL	QL26	NSHD	2	1563	33.4328	108.453	0.1286	0.066	0.045		0.0192	1.1742	0.794	1.6613	0.0831	0.0089	1.6563	201808	7.515	479.4	11.6761	67.0761	153.719	0.1245	1563	27.6621	1.46145	1.09383	0.0097	20.62
12	Edge	2	宁陕火地塘	QL	QL26	NSHD	2	1563	33.4328	108.453	0.1286	0.066	0.045		0.0192	1.321	0.6989	1.3051	0.0653	0.0143	2.0041	201808	7.515	479.4	11.6761	67.0761	153.719	0.1245	1563	27.6621	1.46145	1.09383	0.0097	20.62
12	Edge	2	宁陕火地塘	QL	QL26	NSHD	2	1563	33.4328	108.453	0.1286	0.066	0.045		0.0192	1.4767	0.9284	1.9674	0.0984	0.0063	2.3924	201808	7.515	479.4	11.6761	67.0761	153.719	0.1245	1563	27.6621	1.46145	1.09383	0.0097	20.62
12	Edge	2	宁陕火地塘	QL	QL26	NSHD	2	1563	33.4328	108.453	0.1286	0.066	0.045		0.0192	1.2566	0.6021	1.9486	0.0974	0.0064	1.7544	201808	7.515	479.4	11.6761	67.0761	153.719	0.1245	1563	27.6621	1.46145	1.09383	0.0097	20.62
12	Edge	2	宁陕火地塘	QL	QL26	NSHD	2	1563	33.4328	108.453	0.1286	0.066	0.045		0.0192	1.3557	0.8575	1.8167	0.0908	0.0074	2.0552	201808	7.515	479.4	11.6761	67.0761	153.719	0.1245	1563	27.6621	1.46145	1.09383	0.0097	20.62
12	Edge	2	宁陕火地塘	QL	QL26	NSHD	2	1563	33.4328	108.453	0.1286	0.066	0.045		0.0192	1.3779	0.5929	1.5656	0.0783	0.01	2.0243	201808	7.515	479.4	11.6761	67.0761	153.719	0.1245	1563	27.6621	1.46145	1.09383	0.0097	20.62
12	Edge	2	宁陕火地塘	QL	QL26	NSHD	2	1563	33.4328	108.453	0.1286	0.066	0.045		0.0192	1.2501	0.7775	1.7503	0.0875	0.008	1.9584	201808	7.515	479.4	11.6761	67.0761	153.719	0.1245	1563	27.6621	1.46145	1.09383	0.0097	20.62
12	Edge	2	宁陕火地塘	QL	QL26	NSHD	2	1563	33.4328	108.453	0.1286	0.066	0.045		0.0192	1.2164	0.7543	1.686	0.0843	0.0086	1.973	201808	7.515	479.4	11.6761	67.0761	153.719	0.1245	1563	27.6621	1.46145	1.09383	0.0097	20.62
12	Edge	2	宁陕火地塘	QL	QL26	NSHD	2	1563	33.4328	108.453	0.1286	0.066	0.045		0.0192	1.4262	1.0734	1.9388	0.0969	0.0065	2.3938	201808	7.515	479.4	11.6761	67.0761	153.719	0.1245	1563	27.6621	1.46145	1.09383	0.0097	20.62
12	Edge	2	宁陕火地塘	QL	QL26	NSHD	2	1563	33.4328	108.453	0.1286	0.066	0.045		0.0192	1.2947	0.6695	1.9296	0.0965	0.0066	2.0418	201808	7.515	479.4	11.6761	67.0761	153.719	0.1245	1563	27.6621	1.46145	1.09383	0.0097	20.62
12	Edge	2	宁陕火地塘	QL	QL26	NSHD	2	1563	33.4328	108.453	0.1286	0.066	0.045		0.0192	1.3696	0.7955	1.4021	0.0701	0.0124	2.3785	201808	7.515	479.4	11.6761	67.0761	153.719	0.1245	1563	27.6621	1.46145	1.09383	0.0097	20.62
12	Edge	2	宁陕火地塘	QL	QL26	NSHD	2	1563	33.4328	108.453	0.1286	0.066	0.045		0.0192	1.315	0.7952	1.4327	0.0716	0.0119	2.0708	201808	7.515	479.4	11.6761	67.0761	153.719	0.1245	1563	27.6621	1.46145	1.09383	0.0097	20.62
12	Edge	2	宁陕火地塘	QL	QL26	NSHD	2	1563	33.4328	108.453	0.1286	0.066	0.045		0.0192	1.4792	0.6958	1.7891	0.0895	0.0076	2.1391	201808	7.515	479.4	11.6761	67.0761	153.719	0.1245	1563	27.6621	1.46145	1.09383	0.0097	20.62
12	Edge	2	宁陕火地塘	QL	QL26	NSHD	2	1563	33.4328	108.453	0.1286	0.066	0.045		0.0192	1.326	0.8375	1.6737	0.0837	0.0087	2.0688	201808	7.515	479.4	11.6761	67.0761	153.719	0.1245	1563	27.6621	1.46145	1.09383	0.0097	20.62
12	Edge	2	宁陕火地塘	QL	QL26	NSHD	2	1563	33.4328	108.453	0.1286	0.066	0.045		0.0192	1.3944	1.358	2.2224	0.1111	0.0049	2.6037	201808	7.515	479.4	11.6761	67.0761	153.719	0.1245	1563	27.6621	1.46145	1.09383	0.0097	20.62
12	Edge	2	宁陕火地塘	QL	QL26	NSHD	2	1563	33.4328	108.453	0.1286	0.066	0.045		0.0192	1.462	0.922	1.8625	0.0931	0.007	2.3463	201808	7.515	479.4	11.6761	67.0761	153.719	0.1245	1563	27.6621	1.46145	1.09383	0.0097	20.62
12	Edge	2	宁陕火地塘	QL	QL26	NSHD	2	1563	33.4328	108.453	0.1286	0.066	0.045		0.0192	1.4148	0.8008	1.7891	0.0895	0.0076	2.0241	201808	7.515	479.4	11.6761	67.0761	153.719	0.1245	1563	27.6621	1.46145	1.09383	0.0097	20.62
12	Edge	2	宁陕火地塘	QL	QL26	NSHD	2	1563	33.4328	108.453	0.1286	0.066	0.045		0.0192	1.2701	0.7234	1.4653	0.0733	0.0114	1.9826	201808	7.515	479.4	11.6761	67.0761	153.719	0.1245	1563	27.6621	1.46145	1.09383	0.0097	20.62
12	Edge	2	宁陕火地塘	QL	QL26	NSHD	2	1563	33.4328	108.453	0.1286	0.066	0.045		0.0192	1.4093	0.992	1.9758	0.0988	0.0063	2.4405	201808	7.515	479.4	11.6761	67.0761	153.719	0.1245	1563	27.6621	1.46145	1.09383	0.0097	20.62
12	Edge	2	宁陕火地塘	QL	QL26	NSHD	2	1563	33.4328	108.453	0.1286	0.066	0.045		0.0192	1.2381	0.5542	1.2721	0.0636	0.0151	1.8111	201808	7.515	479.4	11.6761	67.0761	153.719	0.1245	1563	27.6621	1.46145	1.09383	0.0097	20.62
12	Edge	2	宁陕火地塘	QL	QL26	NSHD	2	1563	33.4328	108.453	0.1286	0.066	0.045		0.0192	1.525	1.1974	2.0976	0.1049	0.0056	2.727	201808	7.515	479.4	11.6761	67.0761	153.719	0.1245	1563	27.6621	1.46145	1.09383	0.0097	20.62
12	Edge	2	宁陕火地塘	QL	QL26	NSHD	2	1563	33.4328	108.453	0.1286	0.066	0.045		0.0192	1.32	0.8661	1.6201	0.081	0.0093	2.251	201808	7.515	479.4	11.6761	67.0761	153.719	0.1245	1563	27.6621	1.46145	1.09383	0.0097	20.62
12	Edge	2	宁陕火地塘	QL	QL26	NSHD	2	1563	33.4328	108.453	0.1286	0.066	0.045		0.0192	1.6176	0.8348	1.5804	0.079	0.0098	2.221	201808	7.515	479.4	11.6761	67.0761	153.719	0.1245	1563	27.6621	1.46145	1.09383	0.0097	20.62
12	Edge	2	宁陕火地塘	QL	QL26	NSHD	2	1563	33.4328	108.453	0.1286	0.066	0.045		0.0192	1.2628	0.6473	1.601	0.0801	0.0095	1.9163	201808	7.515	479.4	11.6761	67.0761	153.719	0.1245	1563	27.6621	1.46145	1.09383	0.0097	20.62
12	Edge	2	宁陕火地塘	QL	QL26	NSHD	2	1563	33.4328	108.453	0.1286	0.066	0.045		0.0192	1.3871	0.8973	1.9383	0.0969	0.0065	2.3996	201808	7.515	479.4	11.6761	67.0761	153.719	0.1245	1563	27.6621	1.46145	1.09383	0.0097	20.62
12	Edge	2	宁陕火地塘	QL	QL26	NSHD	2	1563	33.4328	108.453	0.1286	0.066	0.045		0.0192	1.5811	0.788	1.7445	0.0872	0.008	2.3183	201808	7.515	479.4	11.6761	67.0761	153.719	0.1245	1563	27.6621	1.46145	1.09383	0.0097	20.62
12	Edge	2	宁陕火地塘	QL	QL26	NSHD	2	1563	33.4328	108.453	0.1286	0.066	0.045		0.0192	1.4701	0.768	2.0158	0.1008	0.006	2.1789	201808	7.515	479.4	11.6761	67.0761	153.719	0.1245	1563	27.6621	1.46145	1.09383	0.0097	20.62
12	Edge	2	宁陕火地塘	QL	QL26	NSHD	2	1563	33.4328	108.453	0.1286	0.066	0.045		0.0192	1.3204	0.5613	1.4278	0.0714	0.012	1.9159	201808	7.515	479.4	11.6761	67.0761	153.719	0.1245	1563	27.6621	1.46145	1.09383	0.0097	20.62
12	Edge	2	宁陕火地塘	QL	QL26	NSHD	3	1563	33.4328	108.453	0.1286	0.066	0.045		0.0192	1.3974	1.2836	2.5638	0.1282	0.0037	2.474	201808	7.515	479.4	11.6761	67.0761	153.719	0.1245	1563	27.6621	1.46145	1.09383	0.0097	20.62
12	Edge	2	宁陕火地塘	QL	QL26	NSHD	3	1563	33.4328	108.453	0.1286	0.066	0.045		0.0192	1.3099	0.8973	2.0871	0.1044	0.0056	2.0969	201808	7.515	479.4	11.6761	67.0761	153.719	0.1245	1563	27.6621	1.46145	1.09383	0.0097	20.62
12	Edge	2	宁陕火地塘	QL	QL26	NSHD	3	1563	33.4328	108.453	0.1286	0.066	0.045		0.0192	1.3237	0.9224	1.7275	0.0864	0.0082	2.1495	201808	7.515	479.4	11.6761	67.0761	153.719	0.1245	1563	27.6621	1.46145	1.09383	0.0097	20.62
12	Edge	2	宁陕火地塘	QL	QL26	NSHD	3	1563	33.4328	108.453	0.1286	0.066	0.045		0.0192	1.4875	0.8468	1.0248	0.0512	0.0233	2.3028	201808	7.515	479.4	11.6761	67.0761	153.719	0.1245	1563	27.6621	1.46145	1.09383	0.0097	20.62
12	Edge	2	宁陕火地塘	QL	QL26	NSHD	3	1563	33.4328	108.453	0.1286	0.066	0.045		0.0192	1.2501	0.9965	1.6501	0.0825	0.009	2.0681	201808	7.515	479.4	11.6761	67.0761	153.719	0.1245	1563	27.6621	1.46145	1.09383	0.0097	20.62
12	Edge	2	宁陕火地塘	QL	QL26	NSHD	3	1563	33.4328	108.453	0.1286	0.066	0.045		0.0192	1.3928	0.9241	2.0179	0.1009	0.006	2.1325	201808	7.515	479.4	11.6761	67.0761	153.719	0.1245	1563	27.6621	1.46145	1.09383	0.0097	20.62
12	Edge	2	宁陕火地塘	QL	QL26	NSHD	3	1563	33.4328	108.453	0.1286	0.066	0.045		0.0192	1.3012	0.7881	1.6811	0.0841	0.0086	2.1639	201808	7.515	479.4	11.6761	67.0761	153.719	0.1245	1563	27.6621	1.46145	1.09383	0.0097	20.62
12	Edge	2	宁陕火地塘	QL	QL26	NSHD	3	1563	33.4328	108.453	0.1286	0.066	0.045		0.0192	1.3011	1.0408	2.1286	0.1064	0.0054	2.3585	201808	7.515	479.4	11.6761	67.0761	153.719	0.1245	1563	27.6621	1.46145	1.09383	0.0097	20.62
12	Edge	2	宁陕火地塘	QL	QL26	NSHD	3	1563	33.4328	108.453	0.1286	0.066	0.045		0.0192	1.3578	0.7095	1.5673	0.0784	0.0099	1.918	201808	7.515	479.4	11.6761	67.0761	153.719	0.1245	1563	27.6621	1.46145	1.09383	0.0097	20.62
12	Edge	2	宁陕火地塘	QL	QL26	NSHD	3	1563	33.4328	108.453	0.1286	0.066	0.045		0.0192	1.4357	0.8159	1.6839	0.0842	0.0086	2.351	201808	7.515	479.4	11.6761	67.0761	153.719	0.1245	1563	27.6621	1.46145	1.09383	0.0097	20.62
12	Edge	2	宁陕火地塘	QL	QL26	NSHD	3	1563	33.4328	108.453	0.1286	0.066	0.045		0.0192	1.349	1.016	1.8325	0.0916	0.0073	2.2506	201808	7.515	479.4	11.6761	67.0761	153.719	0.1245	1563	27.6621	1.46145	1.09383	0.0097	20.62
12	Edge	2	宁陕火地塘	QL	QL26	NSHD	3	1563	33.4328	108.453	0.1286	0.066	0.045		0.0192	1.5249	1.0337	2.1277	0.1064	0.0054	2.4715	201808	7.515	479.4	11.6761	67.0761	153.719	0.1245	1563	27.6621	1.46145	1.09383	0.0097	20.62
12	Edge	2	宁陕火地塘	QL	QL26	NSHD	3	1563	33.4328	108.453	0.1286	0.066	0.045		0.0192	1.3701	0.7539	1.6056	0.0803	0.0095	2.0717	201808	7.515	479.4	11.6761	67.0761	153.719	0.1245	1563	27.6621	1.46145	1.09383	0.0097	20.62
12	Edge	2	宁陕火地塘	QL	QL26	NSHD	3	1563	33.4328	108.453	0.1286	0.066	0.045		0.0192	1.3952	1.0279	1.853	0.0927	0.0071	2.0171	201808	7.515	479.4	11.6761	67.0761	153.719	0.1245	1563	27.6621	1.46145	1.09383	0.0097	20.62
12	Edge	2	宁陕火地塘	QL	QL26	NSHD	3	1563	33.4328	108.453	0.1286	0.066	0.045		0.0192	1.3019	0.971	2.4013	0.1201	0.0042	2.0909	201808	7.515	479.4	11.6761	67.0761	153.719	0.1245	1563	27.6621	1.46145	1.09383	0.0097	20.62
12	Edge	2	宁陕火地塘	QL	QL26	NSHD	3	1563	33.4328	108.453	0.1286	0.066	0.045		0.0192	1.3631	0.8303	1.8455	0.0923	0.0072	1.8365	201808	7.515	479.4	11.6761	67.0761	153.719	0.1245	1563	27.6621	1.46145	1.09383	0.0097	20.62
12	Edge	2	宁陕火地塘	QL	QL26	NSHD	3	1563	33.4328	108.453	0.1286	0.066	0.045		0.0192	1.4285	1.0394	1.587	0.0794	0.0097	2.3588	201808	7.515	479.4	11.6761	67.0761	153.719	0.1245	1563	27.6621	1.46145	1.09383	0.0097	20.62
12	Edge	2	宁陕火地塘	QL	QL26	NSHD	3	1563	33.4328	108.453	0.1286	0.066	0.045		0.0192	1.3285	1.0559	2.3411	0.1171	0.0045	2.2467	201808	7.515	479.4	11.6761	67.0761	153.719	0.1245	1563	27.6621	1.46145	1.09383	0.0097	20.62
12	Edge	2	宁陕火地塘	QL	QL26	NSHD	3	1563	33.4328	108.453	0.1286	0.066	0.045		0.0192	1.6579	0.7837	1.7128	0.0856	0.0083	2.3219	201808	7.515	479.4	11.6761	67.0761	153.719	0.1245	1563	27.6621	1.46145	1.09383	0.0097	20.62
12	Edge	2	宁陕火地塘	QL	QL26	NSHD	3	1563	33.4328	108.453	0.1286	0.066	0.045		0.0192	1.3569	1.0659	1.7234	0.0862	0.0082	2.1479	201808	7.515	479.4	11.6761	67.0761	153.719	0.1245	1563	27.6621	1.46145	1.09383	0.0097	20.62
12	Edge	2	宁陕火地塘	QL	QL26	NSHD	3	1563	33.4328	108.453	0.1286	0.066	0.045		0.0192	1.5261	0.7643	1.9106	0.0955	0.0067	2.3158	201808	7.515	479.4	11.6761	67.0761	153.719	0.1245	1563	27.6621	1.46145	1.09383	0.0097	20.62
12	Edge	2	宁陕火地塘	QL	QL26	NSHD	3	1563	33.4328	108.453	0.1286	0.066	0.045		0.0192	1.3986	0.9222	2.0791	0.104	0.0057	2.5531	201808	7.515	479.4	11.6761	67.0761	153.719	0.1245	1563	27.6621	1.46145	1.09383	0.0097	20.62
12	Edge	2	宁陕火地塘	QL	QL26	NSHD	3	1563	33.4328	108.453	0.1286	0.066	0.045		0.0192	1.3142	1.0644	1.977	0.0989	0.0062	2.3416	201808	7.515	479.4	11.6761	67.0761	153.719	0.1245	1563	27.6621	1.46145	1.09383	0.0097	20.62
12	Edge	2	宁陕火地塘	QL	QL26	NSHD	3	1563	33.4328	108.453	0.1286	0.066	0.045		0.0192	1.3908	1.0235	2.3699	0.1185	0.0043	2.0764	201808	7.515	479.4	11.6761	67.0761	153.719	0.1245	1563	27.6621	1.46145	1.09383	0.0097	20.62
12	Edge	2	宁陕火地塘	QL	QL26	NSHD	3	1563	33.4328	108.453	0.1286	0.066	0.045		0.0192	1.4339	0.8348	1.7392	0.087	0.0081	2.0509	201808	7.515	479.4	11.6761	67.0761	153.719	0.1245	1563	27.6621	1.46145	1.09383	0.0097	20.62
12	Edge	2	宁陕火地塘	QL	QL26	NSHD	3	1563	33.4328	108.453	0.1286	0.066	0.045		0.0192	1.5189	0.8089	1.9244	0.0962	0.0066	2.2147	201808	7.515	479.4	11.6761	67.0761	153.719	0.1245	1563	27.6621	1.46145	1.09383	0.0097	20.62
12	Edge	2	宁陕火地塘	QL	QL26	NSHD	3	1563	33.4328	108.453	0.1286	0.066	0.045		0.0192	1.3343	0.5432	1.2251	0.0613	0.0163	1.8334	201808	7.515	479.4	11.6761	67.0761	153.719	0.1245	1563	27.6621	1.46145	1.09383	0.0097	20.62
12	Edge	2	宁陕火地塘	QL	QL26	NSHD	3	1563	33.4328	108.453	0.1286	0.066	0.045		0.0192	1.3489	0.9526	1.561	0.0781	0.01	1.9619	201808	7.515	479.4	11.6761	67.0761	153.719	0.1245	1563	27.6621	1.46145	1.09383	0.0097	20.62
12	Edge	2	宁陕火地塘	QL	QL26	NSHD	3	1563	33.4328	108.453	0.1286	0.066	0.045		0.0192	1.5628	1.1619	2.0231	0.1012	0.006	2.7252	201808	7.515	479.4	11.6761	67.0761	153.719	0.1245	1563	27.6621	1.46145	1.09383	0.0097	20.62
12	Edge	2	宁陕火地塘	QL	QL26	NSHD	3	1563	33.4328	108.453	0.1286	0.066	0.045		0.0192	1.2949	0.8035	1.3441	0.0672	0.0135	2.1279	201808	7.515	479.4	11.6761	67.0761	153.719	0.1245	1563	27.6621	1.46145	1.09383	0.0097	20.62
12	Edge	2	宁陕火地塘	QL	QL26	NSHD	4	1563	33.4328	108.453	0.1286	0.066	0.045		0.0192	1.315	1.0546	2.0468	0.1023	0.0058	2.1722	201808	7.515	479.4	11.6761	67.0761	153.719	0.1245	1563	27.6621	1.46145	1.09383	0.0097	20.62
12	Edge	2	宁陕火地塘	QL	QL26	NSHD	4	1563	33.4328	108.453	0.1286	0.066	0.045		0.0192	1.1225	0.6728	1.4915	0.0746	0.011	1.6452	201808	7.515	479.4	11.6761	67.0761	153.719	0.1245	1563	27.6621	1.46145	1.09383	0.0097	20.62
12	Edge	2	宁陕火地塘	QL	QL26	NSHD	4	1563	33.4328	108.453	0.1286	0.066	0.045		0.0192	1.3441	0.827	1.3149	0.0657	0.0141	2.2467	201808	7.515	479.4	11.6761	67.0761	153.719	0.1245	1563	27.6621	1.46145	1.09383	0.0097	20.62
12	Edge	2	宁陕火地塘	QL	QL26	NSHD	4	1563	33.4328	108.453	0.1286	0.066	0.045		0.0192	1.2879	1.1992	2.0668	0.1033	0.0057	2.1986	201808	7.515	479.4	11.6761	67.0761	153.719	0.1245	1563	27.6621	1.46145	1.09383	0.0097	20.62
12	Edge	2	宁陕火地塘	QL	QL26	NSHD	4	1563	33.4328	108.453	0.1286	0.066	0.045		0.0192	1.3623	0.6386	1.2859	0.0643	0.0148	1.8908	201808	7.515	479.4	11.6761	67.0761	153.719	0.1245	1563	27.6621	1.46145	1.09383	0.0097	20.62
12	Edge	2	宁陕火地塘	QL	QL26	NSHD	4	1563	33.4328	108.453	0.1286	0.066	0.045		0.0192	1.3238	0.9339	1.5113	0.0756	0.0107	2.2586	201808	7.515	479.4	11.6761	67.0761	153.719	0.1245	1563	27.6621	1.46145	1.09383	0.0097	20.62
12	Edge	2	宁陕火地塘	QL	QL26	NSHD	4	1563	33.4328	108.453	0.1286	0.066	0.045		0.0192	1.3729	0.9236	1.5404	0.077	0.0103	2.1317	201808	7.515	479.4	11.6761	67.0761	153.719	0.1245	1563	27.6621	1.46145	1.09383	0.0097	20.62
12	Edge	2	宁陕火地塘	QL	QL26	NSHD	4	1563	33.4328	108.453	0.1286	0.066	0.045		0.0192	1.5044	1.132	2.2441	0.1122	0.0049	2.5176	201808	7.515	479.4	11.6761	67.0761	153.719	0.1245	1563	27.6621	1.46145	1.09383	0.0097	20.62
12	Edge	2	宁陕火地塘	QL	QL26	NSHD	4	1563	33.4328	108.453	0.1286	0.066	0.045		0.0192	1.3467	1.0734	1.7723	0.0886	0.0078	2.4376	201808	7.515	479.4	11.6761	67.0761	153.719	0.1245	1563	27.6621	1.46145	1.09383	0.0097	20.62
12	Edge	2	宁陕火地塘	QL	QL26	NSHD	4	1563	33.4328	108.453	0.1286	0.066	0.045		0.0192	1.224	0.7131	1.7455	0.0873	0.008	1.6886	201808	7.515	479.4	11.6761	67.0761	153.719	0.1245	1563	27.6621	1.46145	1.09383	0.0097	20.62
12	Edge	2	宁陕火地塘	QL	QL26	NSHD	4	1563	33.4328	108.453	0.1286	0.066	0.045		0.0192	1.2368	0.8091	2.0057	0.1003	0.0061	1.8397	201808	7.515	479.4	11.6761	67.0761	153.719	0.1245	1563	27.6621	1.46145	1.09383	0.0097	20.62
12	Edge	2	宁陕火地塘	QL	QL26	NSHD	4	1563	33.4328	108.453	0.1286	0.066	0.045		0.0192	1.3204	0.5542	1.4967	0.0748	0.0109	1.9163	201808	7.515	479.4	11.6761	67.0761	153.719	0.1245	1563	27.6621	1.46145	1.09383	0.0097	20.62
12	Edge	2	宁陕火地塘	QL	QL26	NSHD	4	1563	33.4328	108.453	0.1286	0.066	0.045		0.0192	1.4597	0.8661	2.1818	0.1091	0.0051	2.1761	201808	7.515	479.4	11.6761	67.0761	153.719	0.1245	1563	27.6621	1.46145	1.09383	0.0097	20.62
12	Edge	2	宁陕火地塘	QL	QL26	NSHD	4	1563	33.4328	108.453	0.1286	0.066	0.045		0.0192	1.3831	1.0961	1.9553	0.0978	0.0064	2.3864	201808	7.515	479.4	11.6761	67.0761	153.719	0.1245	1563	27.6621	1.46145	1.09383	0.0097	20.62
12	Edge	2	宁陕火地塘	QL	QL26	NSHD	4	1563	33.4328	108.453	0.1286	0.066	0.045		0.0192	1.3686	0.7855	1.9203	0.096	0.0066	2.1989	201808	7.515	479.4	11.6761	67.0761	153.719	0.1245	1563	27.6621	1.46145	1.09383	0.0097	20.62
12	Edge	2	宁陕火地塘	QL	QL26	NSHD	4	1563	33.4328	108.453	0.1286	0.066	0.045		0.0192	1.2206	0.8006	1.1857	0.0593	0.0174	1.9872	201808	7.515	479.4	11.6761	67.0761	153.719	0.1245	1563	27.6621	1.46145	1.09383	0.0097	20.62
12	Edge	2	宁陕火地塘	QL	QL26	NSHD	4	1563	33.4328	108.453	0.1286	0.066	0.045		0.0192	1.3902	1.1175	2.7106	0.1355	0.0033	2.3732	201808	7.515	479.4	11.6761	67.0761	153.719	0.1245	1563	27.6621	1.46145	1.09383	0.0097	20.62
12	Edge	2	宁陕火地塘	QL	QL26	NSHD	4	1563	33.4328	108.453	0.1286	0.066	0.045		0.0192	1.3661	1.1535	1.5384	0.0769	0.0103	2.6216	201808	7.515	479.4	11.6761	67.0761	153.719	0.1245	1563	27.6621	1.46145	1.09383	0.0097	20.62
12	Edge	2	宁陕火地塘	QL	QL26	NSHD	4	1563	33.4328	108.453	0.1286	0.066	0.045		0.0192	1.3853	0.5717	1.4085	0.0704	0.0123	1.9473	201808	7.515	479.4	11.6761	67.0761	153.719	0.1245	1563	27.6621	1.46145	1.09383	0.0097	20.62
12	Edge	2	宁陕火地塘	QL	QL26	NSHD	4	1563	33.4328	108.453	0.1286	0.066	0.045		0.0192	1.339	0.6745	1.5164	0.0758	0.0106	2.0235	201808	7.515	479.4	11.6761	67.0761	153.719	0.1245	1563	27.6621	1.46145	1.09383	0.0097	20.62
12	Edge	2	宁陕火地塘	QL	QL26	NSHD	4	1563	33.4328	108.453	0.1286	0.066	0.045		0.0192	1.3414	1.0784	2.0488	0.1024	0.0058	2.3262	201808	7.515	479.4	11.6761	67.0761	153.719	0.1245	1563	27.6621	1.46145	1.09383	0.0097	20.62
12	Edge	2	宁陕火地塘	QL	QL26	NSHD	4	1563	33.4328	108.453	0.1286	0.066	0.045		0.0192	1.35	0.6695	1.1891	0.0595	0.0173	2.0159	201808	7.515	479.4	11.6761	67.0761	153.719	0.1245	1563	27.6621	1.46145	1.09383	0.0097	20.62
12	Edge	2	宁陕火地塘	QL	QL26	NSHD	4	1563	33.4328	108.453	0.1286	0.066	0.045		0.0192	1.3551	0.854	1.9731	0.0987	0.0063	1.9987	201808	7.515	479.4	11.6761	67.0761	153.719	0.1245	1563	27.6621	1.46145	1.09383	0.0097	20.62
12	Edge	2	宁陕火地塘	QL	QL26	NSHD	4	1563	33.4328	108.453	0.1286	0.066	0.045		0.0192	1.4653	1.2247	2.4422	0.1221	0.0041	2.561	201808	7.515	479.4	11.6761	67.0761	153.719	0.1245	1563	27.6621	1.46145	1.09383	0.0097	20.62
12	Edge	2	宁陕火地塘	QL	QL26	NSHD	4	1563	33.4328	108.453	0.1286	0.066	0.045		0.0192	1.3465	0.8569	1.619	0.081	0.0093	2.1037	201808	7.515	479.4	11.6761	67.0761	153.719	0.1245	1563	27.6621	1.46145	1.09383	0.0097	20.62
12	Edge	2	宁陕火地塘	QL	QL26	NSHD	4	1563	33.4328	108.453	0.1286	0.066	0.045		0.0192	1.2584	0.725	1.7343	0.0867	0.0081	1.8554	201808	7.515	479.4	11.6761	67.0761	153.719	0.1245	1563	27.6621	1.46145	1.09383	0.0097	20.62
12	Edge	2	宁陕火地塘	QL	QL26	NSHD	4	1563	33.4328	108.453	0.1286	0.066	0.045		0.0192	1.4398	1.0329	2.1479	0.1074	0.0053	2.4104	201808	7.515	479.4	11.6761	67.0761	153.719	0.1245	1563	27.6621	1.46145	1.09383	0.0097	20.62
12	Edge	2	宁陕火地塘	QL	QL26	NSHD	4	1563	33.4328	108.453	0.1286	0.066	0.045		0.0192	1.2964	0.7327	1.2947	0.0647	0.0146	1.9485	201808	7.515	479.4	11.6761	67.0761	153.719	0.1245	1563	27.6621	1.46145	1.09383	0.0097	20.62
12	Edge	2	宁陕火地塘	QL	QL26	NSHD	4	1563	33.4328	108.453	0.1286	0.066	0.045		0.0192	1.4384	0.9132	1.7055	0.0853	0.0084	2.3794	201808	7.515	479.4	11.6761	67.0761	153.719	0.1245	1563	27.6621	1.46145	1.09383	0.0097	20.62
12	Edge	2	宁陕火地塘	QL	QL26	NSHD	5	1563	33.4328	108.453	0.1286	0.066	0.045		0.0192	1.4913	1.014	1.66	0.083	0.0089	2.4117	201808	7.515	479.4	11.6761	67.0761	153.719	0.1245	1563	27.6621	1.46145	1.09383	0.0097	20.62
12	Edge	2	宁陕火地塘	QL	QL26	NSHD	5	1563	33.4328	108.453	0.1286	0.066	0.045		0.0192	1.3337	0.9776	2.1712	0.1086	0.0052	1.9604	201808	7.515	479.4	11.6761	67.0761	153.719	0.1245	1563	27.6621	1.46145	1.09383	0.0097	20.62
12	Edge	2	宁陕火地塘	QL	QL26	NSHD	5	1563	33.4328	108.453	0.1286	0.066	0.045		0.0192	1.3779	0.7566	1.6857	0.0843	0.0086	1.998	201808	7.515	479.4	11.6761	67.0761	153.719	0.1245	1563	27.6621	1.46145	1.09383	0.0097	20.62
12	Edge	2	宁陕火地塘	QL	QL26	NSHD	5	1563	33.4328	108.453	0.1286	0.066	0.045		0.0192	1.3654	0.9955	1.0661	0.0533	0.0215	2.4398	201808	7.515	479.4	11.6761	67.0761	153.719	0.1245	1563	27.6621	1.46145	1.09383	0.0097	20.62
12	Edge	2	宁陕火地塘	QL	QL26	NSHD	5	1563	33.4328	108.453	0.1286	0.066	0.045		0.0192	1.2484	0.7025	1.7489	0.0874	0.008	1.7946	201808	7.515	479.4	11.6761	67.0761	153.719	0.1245	1563	27.6621	1.46145	1.09383	0.0097	20.62
12	Edge	2	宁陕火地塘	QL	QL26	NSHD	5	1563	33.4328	108.453	0.1286	0.066	0.045		0.0192	1.3847	1.1662	2.0426	0.1021	0.0059	2.1289	201808	7.515	479.4	11.6761	67.0761	153.719	0.1245	1563	27.6621	1.46145	1.09383	0.0097	20.62
12	Edge	2	宁陕火地塘	QL	QL26	NSHD	5	1563	33.4328	108.453	0.1286	0.066	0.045		0.0192	1.3253	0.8752	1.505	0.0753	0.0108	2.1333	201808	7.515	479.4	11.6761	67.0761	153.719	0.1245	1563	27.6621	1.46145	1.09383	0.0097	20.62
12	Edge	2	宁陕火地塘	QL	QL26	NSHD	5	1563	33.4328	108.453	0.1286	0.066	0.045		0.0192	1.2357	0.9027	2.2899	0.1145	0.0047	2.032	201808	7.515	479.4	11.6761	67.0761	153.719	0.1245	1563	27.6621	1.46145	1.09383	0.0097	20.62
12	Edge	2	宁陕火地塘	QL	QL26	NSHD	5	1563	33.4328	108.453	0.1286	0.066	0.045		0.0192	1.3019	0.7846	1.4364	0.0718	0.0118	2.0147	201808	7.515	479.4	11.6761	67.0761	153.719	0.1245	1563	27.6621	1.46145	1.09383	0.0097	20.62
12	Edge	2	宁陕火地塘	QL	QL26	NSHD	5	1563	33.4328	108.453	0.1286	0.066	0.045		0.0192	1.225	0.7047	1.3549	0.0677	0.0133	1.9553	201808	7.515	479.4	11.6761	67.0761	153.719	0.1245	1563	27.6621	1.46145	1.09383	0.0097	20.62
12	Edge	2	宁陕火地塘	QL	QL26	NSHD	5	1563	33.4328	108.453	0.1286	0.066	0.045		0.0192	1.4654	0.9252	1.9356	0.0968	0.0065	2.4804	201808	7.515	479.4	11.6761	67.0761	153.719	0.1245	1563	27.6621	1.46145	1.09383	0.0097	20.62
12	Edge	2	宁陕火地塘	QL	QL26	NSHD	5	1563	33.4328	108.453	0.1286	0.066	0.045		0.0192	1.3068	1.0319	1.8722	0.0936	0.007	2.3737	201808	7.515	479.4	11.6761	67.0761	153.719	0.1245	1563	27.6621	1.46145	1.09383	0.0097	20.62
12	Edge	2	宁陕火地塘	QL	QL26	NSHD	5	1563	33.4328	108.453	0.1286	0.066	0.045		0.0192	1.2852	0.9223	1.6928	0.0846	0.0085	2.0401	201808	7.515	479.4	11.6761	67.0761	153.719	0.1245	1563	27.6621	1.46145	1.09383	0.0097	20.62
12	Edge	2	宁陕火地塘	QL	QL26	NSHD	5	1563	33.4328	108.453	0.1286	0.066	0.045		0.0192	1.4139	1.0394	1.5543	0.0777	0.0101	2.4273	201808	7.515	479.4	11.6761	67.0761	153.719	0.1245	1563	27.6621	1.46145	1.09383	0.0097	20.62
12	Edge	2	宁陕火地塘	QL	QL26	NSHD	5	1563	33.4328	108.453	0.1286	0.066	0.045		0.0192	1.4247	0.8774	1.7555	0.0878	0.0079	2.2429	201808	7.515	479.4	11.6761	67.0761	153.719	0.1245	1563	27.6621	1.46145	1.09383	0.0097	20.62
12	Edge	2	宁陕火地塘	QL	QL26	NSHD	5	1563	33.4328	108.453	0.1286	0.066	0.045		0.0192	1.2879	0.8306	2.0183	0.1009	0.006	2.1714	201808	7.515	479.4	11.6761	67.0761	153.719	0.1245	1563	27.6621	1.46145	1.09383	0.0097	20.62
12	Edge	2	宁陕火地塘	QL	QL26	NSHD	5	1563	33.4328	108.453	0.1286	0.066	0.045		0.0192	1.3766	1.1078	2.2698	0.1135	0.0047	2.3145	201808	7.515	479.4	11.6761	67.0761	153.719	0.1245	1563	27.6621	1.46145	1.09383	0.0097	20.62
12	Edge	2	宁陕火地塘	QL	QL26	NSHD	5	1563	33.4328	108.453	0.1286	0.066	0.045		0.0192	1.4285	0.8525	2.0402	0.102	0.0059	2.2942	201808	7.515	479.4	11.6761	67.0761	153.719	0.1245	1563	27.6621	1.46145	1.09383	0.0097	20.62
12	Edge	2	宁陕火地塘	QL	QL26	NSHD	5	1563	33.4328	108.453	0.1286	0.066	0.045		0.0192	1.3907	1.137	2.1767	0.1088	0.0052	2.4559	201808	7.515	479.4	11.6761	67.0761	153.719	0.1245	1563	27.6621	1.46145	1.09383	0.0097	20.62
12	Edge	2	宁陕火地塘	QL	QL26	NSHD	5	1563	33.4328	108.453	0.1286	0.066	0.045		0.0192	1.2786	0.7805	1.6235	0.0812	0.0093	2.0235	201808	7.515	479.4	11.6761	67.0761	153.719	0.1245	1563	27.6621	1.46145	1.09383	0.0097	20.62
12	Edge	2	宁陕火地塘	QL	QL26	NSHD	5	1563	33.4328	108.453	0.1286	0.066	0.045		0.0192	1.4624	0.9328	2.0437	0.1022	0.0058	2.2024	201808	7.515	479.4	11.6761	67.0761	153.719	0.1245	1563	27.6621	1.46145	1.09383	0.0097	20.62
12	Edge	2	宁陕火地塘	QL	QL26	NSHD	5	1563	33.4328	108.453	0.1286	0.066	0.045		0.0192	1.2851	1.401	1.8584	0.0929	0.0071	2.6372	201808	7.515	479.4	11.6761	67.0761	153.719	0.1245	1563	27.6621	1.46145	1.09383	0.0097	20.62
12	Edge	2	宁陕火地塘	QL	QL26	NSHD	5	1563	33.4328	108.453	0.1286	0.066	0.045		0.0192	1.4917	1.1226	2.3974	0.1199	0.0043	2.6593	201808	7.515	479.4	11.6761	67.0761	153.719	0.1245	1563	27.6621	1.46145	1.09383	0.0097	20.62
12	Edge	2	宁陕火地塘	QL	QL26	NSHD	5	1563	33.4328	108.453	0.1286	0.066	0.045		0.0192	1.3024	0.8446	1.8482	0.0924	0.0072	2.2159	201808	7.515	479.4	11.6761	67.0761	153.719	0.1245	1563	27.6621	1.46145	1.09383	0.0097	20.62
12	Edge	2	宁陕火地塘	QL	QL26	NSHD	5	1563	33.4328	108.453	0.1286	0.066	0.045		0.0192	1.5086	1.0509	2.2087	0.1104	0.005	2.2042	201808	7.515	479.4	11.6761	67.0761	153.719	0.1245	1563	27.6621	1.46145	1.09383	0.0097	20.62
12	Edge	2	宁陕火地塘	QL	QL26	NSHD	5	1563	33.4328	108.453	0.1286	0.066	0.045		0.0192	1.4667	1.3016	1.8477	0.0924	0.0072	2.6111	201808	7.515	479.4	11.6761	67.0761	153.719	0.1245	1563	27.6621	1.46145	1.09383	0.0097	20.62
12	Edge	2	宁陕火地塘	QL	QL26	NSHD	5	1563	33.4328	108.453	0.1286	0.066	0.045		0.0192	1.3343	1.0602	1.4692	0.0735	0.0113	2.3988	201808	7.515	479.4	11.6761	67.0761	153.719	0.1245	1563	27.6621	1.46145	1.09383	0.0097	20.62
12	Edge	2	宁陕火地塘	QL	QL26	NSHD	5	1563	33.4328	108.453	0.1286	0.066	0.045		0.0192	1.4371	0.9432	1.8269	0.0913	0.0073	2.2018	201808	7.515	479.4	11.6761	67.0761	153.719	0.1245	1563	27.6621	1.46145	1.09383	0.0097	20.62
12	Edge	2	宁陕火地塘	QL	QL26	NSHD	5	1563	33.4328	108.453	0.1286	0.066	0.045		0.0192	1.3387	0.8348	1.7917	0.0896	0.0076	1.8035	201808	7.515	479.4	11.6761	67.0761	153.719	0.1245	1563	27.6621	1.46145	1.09383	0.0097	20.62
12	Edge	2	宁陕火地塘	QL	QL26	NSHD	5	1563	33.4328	108.453	0.1286	0.066	0.045		0.0192	1.2946	0.7641	1.4464	0.0723	0.0117	2.0293	201808	7.515	479.4	11.6761	67.0761	153.719	0.1245	1563	27.6621	1.46145	1.09383	0.0097	20.62
12	Edge	2	宁陕火地塘	QL	QL26	NSHD	6	1563	33.4328	108.453	0.1286	0.066	0.045		0.0192	1.4208	0.6931	1.8621	0.0931	0.007	2.1098	201808	7.515	479.4	11.6761	67.0761	153.719	0.1245	1563	27.6621	1.46145	1.09383	0.0097	20.62
12	Edge	2	宁陕火地塘	QL	QL26	NSHD	6	1563	33.4328	108.453	0.1286	0.066	0.045		0.0192	1.2786	1.0279	1.9067	0.0953	0.0067	2.2638	201808	7.515	479.4	11.6761	67.0761	153.719	0.1245	1563	27.6621	1.46145	1.09383	0.0097	20.62
12	Edge	2	宁陕火地塘	QL	QL26	NSHD	6	1563	33.4328	108.453	0.1286	0.066	0.045		0.0192	1.3652	1.0406	1.6697	0.0835	0.0088	2.4699	201808	7.515	479.4	11.6761	67.0761	153.719	0.1245	1563	27.6621	1.46145	1.09383	0.0097	20.62
12	Edge	2	宁陕火地塘	QL	QL26	NSHD	6	1563	33.4328	108.453	0.1286	0.066	0.045		0.0192	1.2318	0.9546	1.3854	0.0693	0.0127	2.1208	201808	7.515	479.4	11.6761	67.0761	153.719	0.1245	1563	27.6621	1.46145	1.09383	0.0097	20.62
12	Edge	2	宁陕火地塘	QL	QL26	NSHD	6	1563	33.4328	108.453	0.1286	0.066	0.045		0.0192	1.2006	1.0134	1.4049	0.0702	0.0124	2.1364	201808	7.515	479.4	11.6761	67.0761	153.719	0.1245	1563	27.6621	1.46145	1.09383	0.0097	20.62
12	Edge	2	宁陕火地塘	QL	QL26	NSHD	6	1563	33.4328	108.453	0.1286	0.066	0.045		0.0192	1.3729	0.7955	1.5164	0.0758	0.0106	2.1208	201808	7.515	479.4	11.6761	67.0761	153.719	0.1245	1563	27.6621	1.46145	1.09383	0.0097	20.62
12	Edge	2	宁陕火地塘	QL	QL26	NSHD	6	1563	33.4328	108.453	0.1286	0.066	0.045		0.0192	1.4094	0.6346	1.6348	0.0817	0.0091	2.1901	201808	7.515	479.4	11.6761	67.0761	153.719	0.1245	1563	27.6621	1.46145	1.09383	0.0097	20.62
12	Edge	2	宁陕火地塘	QL	QL26	NSHD	6	1563	33.4328	108.453	0.1286	0.066	0.045		0.0192	1.257	1.0955	2.34	0.117	0.0045	2.1679	201808	7.515	479.4	11.6761	67.0761	153.719	0.1245	1563	27.6621	1.46145	1.09383	0.0097	20.62
12	Edge	2	宁陕火地塘	QL	QL26	NSHD	6	1563	33.4328	108.453	0.1286	0.066	0.045		0.0192	1.0928	0.8089	1.9163	0.0958	0.0067	1.7011	201808	7.515	479.4	11.6761	67.0761	153.719	0.1245	1563	27.6621	1.46145	1.09383	0.0097	20.62
12	Edge	2	宁陕火地塘	QL	QL26	NSHD	6	1563	33.4328	108.453	0.1286	0.066	0.045		0.0192	1.2575	1.0784	2.2256	0.1113	0.0049	2.0815	201808	7.515	479.4	11.6761	67.0761	153.719	0.1245	1563	27.6621	1.46145	1.09383	0.0097	20.62
12	Edge	2	宁陕火地塘	QL	QL26	NSHD	6	1563	33.4328	108.453	0.1286	0.066	0.045		0.0192	1.2789	1.3578	1.8631	0.0932	0.007	2.7104	201808	7.515	479.4	11.6761	67.0761	153.719	0.1245	1563	27.6621	1.46145	1.09383	0.0097	20.62
12	Edge	2	宁陕火地塘	QL	QL26	NSHD	6	1563	33.4328	108.453	0.1286	0.066	0.045		0.0192	1.2851	0.7235	1.525	0.0763	0.0105	1.9757	201808	7.515	479.4	11.6761	67.0761	153.719	0.1245	1563	27.6621	1.46145	1.09383	0.0097	20.62
12	Edge	2	宁陕火地塘	QL	QL26	NSHD	6	1563	33.4328	108.453	0.1286	0.066	0.045		0.0192	1.4085	1.3043	2.5542	0.1277	0.0037	2.7111	201808	7.515	479.4	11.6761	67.0761	153.719	0.1245	1563	27.6621	1.46145	1.09383	0.0097	20.62
12	Edge	2	宁陕火地塘	QL	QL26	NSHD	6	1563	33.4328	108.453	0.1286	0.066	0.045		0.0192	1.3084	0.9159	1.7723	0.0886	0.0078	2.1618	201808	7.515	479.4	11.6761	67.0761	153.719	0.1245	1563	27.6621	1.46145	1.09383	0.0097	20.62
12	Edge	2	宁陕火地塘	QL	QL26	NSHD	6	1563	33.4328	108.453	0.1286	0.066	0.045		0.0192	1.2964	1.1769	2.3828	0.1191	0.0043	2.34	201808	7.515	479.4	11.6761	67.0761	153.719	0.1245	1563	27.6621	1.46145	1.09383	0.0097	20.62
12	Edge	2	宁陕火地塘	QL	QL26	NSHD	6	1563	33.4328	108.453	0.1286	0.066	0.045		0.0192	1.2852	0.6745	1.653	0.0827	0.0089	1.8739	201808	7.515	479.4	11.6761	67.0761	153.719	0.1245	1563	27.6621	1.46145	1.09383	0.0097	20.62
12	Edge	2	宁陕火地塘	QL	QL26	NSHD	6	1563	33.4328	108.453	0.1286	0.066	0.045		0.0192	1.2772	0.9852	2.134	0.1067	0.0054	2.1117	201808	7.515	479.4	11.6761	67.0761	153.719	0.1245	1563	27.6621	1.46145	1.09383	0.0097	20.62
12	Edge	2	宁陕火地塘	QL	QL26	NSHD	6	1563	33.4328	108.453	0.1286	0.066	0.045		0.0192	1.2571	0.8035	1.7101	0.0855	0.0084	2.072	201808	7.515	479.4	11.6761	67.0761	153.719	0.1245	1563	27.6621	1.46145	1.09383	0.0097	20.62
12	Edge	2	宁陕火地塘	QL	QL26	NSHD	6	1563	33.4328	108.453	0.1286	0.066	0.045		0.0192	1.3462	0.7322	1.7692	0.0885	0.0078	2.0874	201808	7.515	479.4	11.6761	67.0761	153.719	0.1245	1563	27.6621	1.46145	1.09383	0.0097	20.62
12	Edge	2	宁陕火地塘	QL	QL26	NSHD	6	1563	33.4328	108.453	0.1286	0.066	0.045		0.0192	1.2957	0.6728	1.497	0.0749	0.0109	2.0619	201808	7.515	479.4	11.6761	67.0761	153.719	0.1245	1563	27.6621	1.46145	1.09383	0.0097	20.62
12	Edge	2	宁陕火地塘	QL	QL26	NSHD	6	1563	33.4328	108.453	0.1286	0.066	0.045		0.0192	1.4219	0.8006	1.9305	0.0965	0.0066	2.2347	201808	7.515	479.4	11.6761	67.0761	153.719	0.1245	1563	27.6621	1.46145	1.09383	0.0097	20.62
12	Edge	2	宁陕火地塘	QL	QL26	NSHD	6	1563	33.4328	108.453	0.1286	0.066	0.045		0.0192	1.4052	1.1172	2.1405	0.107	0.0053	2.3407	201808	7.515	479.4	11.6761	67.0761	153.719	0.1245	1563	27.6621	1.46145	1.09383	0.0097	20.62
12	Edge	2	宁陕火地塘	QL	QL26	NSHD	6	1563	33.4328	108.453	0.1286	0.066	0.045		0.0192	1.137	1.0156	1.9741	0.0987	0.0063	2.1488	201808	7.515	479.4	11.6761	67.0761	153.719	0.1245	1563	27.6621	1.46145	1.09383	0.0097	20.62
12	Edge	2	宁陕火地塘	QL	QL26	NSHD	6	1563	33.4328	108.453	0.1286	0.066	0.045		0.0192	1.1769	0.8125	1.3933	0.0697	0.0126	2.0496	201808	7.515	479.4	11.6761	67.0761	153.719	0.1245	1563	27.6621	1.46145	1.09383	0.0097	20.62
12	Edge	2	宁陕火地塘	QL	QL26	NSHD	6	1563	33.4328	108.453	0.1286	0.066	0.045		0.0192	1.3165	0.9652	1.8808	0.094	0.0069	2.2996	201808	7.515	479.4	11.6761	67.0761	153.719	0.1245	1563	27.6621	1.46145	1.09383	0.0097	20.62
12	Edge	2	宁陕火地塘	QL	QL26	NSHD	6	1563	33.4328	108.453	0.1286	0.066	0.045		0.0192	1.2516	0.8306	1.552	0.0776	0.0101	1.9255	201808	7.515	479.4	11.6761	67.0761	153.719	0.1245	1563	27.6621	1.46145	1.09383	0.0097	20.62
12	Edge	2	宁陕火地塘	QL	QL26	NSHD	6	1563	33.4328	108.453	0.1286	0.066	0.045		0.0192	1.2852	1.0516	2.2958	0.1148	0.0046	2.0297	201808	7.515	479.4	11.6761	67.0761	153.719	0.1245	1563	27.6621	1.46145	1.09383	0.0097	20.62
12	Edge	2	宁陕火地塘	QL	QL26	NSHD	6	1563	33.4328	108.453	0.1286	0.066	0.045		0.0192	1.2357	0.8383	2.0921	0.1046	0.0056	1.8448	201808	7.515	479.4	11.6761	67.0761	153.719	0.1245	1563	27.6621	1.46145	1.09383	0.0097	20.62
12	Edge	2	宁陕火地塘	QL	QL26	NSHD	6	1563	33.4328	108.453	0.1286	0.066	0.045		0.0192	1.118	0.7668	1.4868	0.0743	0.0111	1.8225	201808	7.515	479.4	11.6761	67.0761	153.719	0.1245	1563	27.6621	1.46145	1.09383	0.0097	20.62
12	Edge	2	宁陕火地塘	QL	QL26	NSHD	6	1563	33.4328	108.453	0.1286	0.066	0.045		0.0192	1.2337	0.7851	1.8486	0.0924	0.0071	1.9294	201808	7.515	479.4	11.6761	67.0761	153.719	0.1245	1563	27.6621	1.46145	1.09383	0.0097	20.62
12	Edge	2	宁陕火地塘	QL	QL26	NSHD	7	1563	33.4328	108.453	0.1286	0.066	0.045		0.0192	1.3471	0.9017	1.8776	0.0939	0.0069	2.1654	201808	7.515	479.4	11.6761	67.0761	153.719	0.1245	1563	27.6621	1.46145	1.09383	0.0097	20.62
12	Edge	2	宁陕火地塘	QL	QL26	NSHD	7	1563	33.4328	108.453	0.1286	0.066	0.045		0.0192	1.1001	0.6256	1.2512	0.0626	0.0156	1.8237	201808	7.515	479.4	11.6761	67.0761	153.719	0.1245	1563	27.6621	1.46145	1.09383	0.0097	20.62
12	Edge	2	宁陕火地塘	QL	QL26	NSHD	7	1563	33.4328	108.453	0.1286	0.066	0.045		0.0192	1.185	0.8029	1.6557	0.0828	0.0089	2.0158	201808	7.515	479.4	11.6761	67.0761	153.719	0.1245	1563	27.6621	1.46145	1.09383	0.0097	20.62
12	Edge	2	宁陕火地塘	QL	QL26	NSHD	7	1563	33.4328	108.453	0.1286	0.066	0.045		0.0192	1.3006	0.6691	1.4153	0.0708	0.0122	1.9922	201808	7.515	479.4	11.6761	67.0761	153.719	0.1245	1563	27.6621	1.46145	1.09383	0.0097	20.62
12	Edge	2	宁陕火地塘	QL	QL26	NSHD	7	1563	33.4328	108.453	0.1286	0.066	0.045		0.0192	1.4359	1.0564	1.7784	0.0889	0.0077	2.3538	201808	7.515	479.4	11.6761	67.0761	153.719	0.1245	1563	27.6621	1.46145	1.09383	0.0097	20.62
12	Edge	2	宁陕火地塘	QL	QL26	NSHD	7	1563	33.4328	108.453	0.1286	0.066	0.045		0.0192	1.276	0.6355	1.66	0.083	0.0089	1.8502	201808	7.515	479.4	11.6761	67.0761	153.719	0.1245	1563	27.6621	1.46145	1.09383	0.0097	20.62
12	Edge	2	宁陕火地塘	QL	QL26	NSHD	7	1563	33.4328	108.453	0.1286	0.066	0.045		0.0192	1.3907	0.6959	1.8416	0.0921	0.0072	2.046	201808	7.515	479.4	11.6761	67.0761	153.719	0.1245	1563	27.6621	1.46145	1.09383	0.0097	20.62
12	Edge	2	宁陕火地塘	QL	QL26	NSHD	7	1563	33.4328	108.453	0.1286	0.066	0.045		0.0192	1.401	0.8985	1.7307	0.0865	0.0082	2.1981	201808	7.515	479.4	11.6761	67.0761	153.719	0.1245	1563	27.6621	1.46145	1.09383	0.0097	20.62
12	Edge	2	宁陕火地塘	QL	QL26	NSHD	7	1563	33.4328	108.453	0.1286	0.066	0.045		0.0192	1.3623	0.7025	1.8727	0.0936	0.007	2.2419	201808	7.515	479.4	11.6761	67.0761	153.719	0.1245	1563	27.6621	1.46145	1.09383	0.0097	20.62
12	Edge	2	宁陕火地塘	QL	QL26	NSHD	7	1563	33.4328	108.453	0.1286	0.066	0.045		0.0192	1.3252	0.725	1.5039	0.0752	0.0108	2.0717	201808	7.515	479.4	11.6761	67.0761	153.719	0.1245	1563	27.6621	1.46145	1.09383	0.0097	20.62
12	Edge	2	宁陕火地塘	QL	QL26	NSHD	7	1563	33.4328	108.453	0.1286	0.066	0.045		0.0192	1.3285	0.8232	1.7895	0.0895	0.0076	2.0644	201808	7.515	479.4	11.6761	67.0761	153.719	0.1245	1563	27.6621	1.46145	1.09383	0.0097	20.62
12	Edge	2	宁陕火地塘	QL	QL26	NSHD	7	1563	33.4328	108.453	0.1286	0.066	0.045		0.0192	1.2917	0.8569	1.3903	0.0695	0.0126	2.1348	201808	7.515	479.4	11.6761	67.0761	153.719	0.1245	1563	27.6621	1.46145	1.09383	0.0097	20.62
12	Edge	2	宁陕火地塘	QL	QL26	NSHD	7	1563	33.4328	108.453	0.1286	0.066	0.045		0.0192	1.4083	0.8885	1.2523	0.0626	0.0156	2.3171	201808	7.515	479.4	11.6761	67.0761	153.719	0.1245	1563	27.6621	1.46145	1.09383	0.0097	20.62
12	Edge	2	宁陕火地塘	QL	QL26	NSHD	7	1563	33.4328	108.453	0.1286	0.066	0.045		0.0192	1.1738	0.7235	1.7798	0.089	0.0077	1.7731	201808	7.515	479.4	11.6761	67.0761	153.719	0.1245	1563	27.6621	1.46145	1.09383	0.0097	20.62
12	Edge	2	宁陕火地塘	QL	QL26	NSHD	7	1563	33.4328	108.453	0.1286	0.066	0.045		0.0192	1.3191	1.051	2.1907	0.1095	0.0051	2.2767	201808	7.515	479.4	11.6761	67.0761	153.719	0.1245	1563	27.6621	1.46145	1.09383	0.0097	20.62
12	Edge	2	宁陕火地塘	QL	QL26	NSHD	7	1563	33.4328	108.453	0.1286	0.066	0.045		0.0192	1.4093	1.3569	2.3605	0.118	0.0044	2.8279	201808	7.515	479.4	11.6761	67.0761	153.719	0.1245	1563	27.6621	1.46145	1.09383	0.0097	20.62
12	Edge	2	宁陕火地塘	QL	QL26	NSHD	7	1563	33.4328	108.453	0.1286	0.066	0.045		0.0192	1.3337	0.5987	1.6759	0.0838	0.0087	1.9201	201808	7.515	479.4	11.6761	67.0761	153.719	0.1245	1563	27.6621	1.46145	1.09383	0.0097	20.62
12	Edge	2	宁陕火地塘	QL	QL26	NSHD	7	1563	33.4328	108.453	0.1286	0.066	0.045		0.0192	1.524	1.1696	1.2698	0.0635	0.0152	2.5776	201808	7.515	479.4	11.6761	67.0761	153.719	0.1245	1563	27.6621	1.46145	1.09383	0.0097	20.62
12	Edge	2	宁陕火地塘	QL	QL26	NSHD	7	1563	33.4328	108.453	0.1286	0.066	0.045		0.0192	1.3019	0.9209	1.778	0.0889	0.0077	2.0069	201808	7.515	479.4	11.6761	67.0761	153.719	0.1245	1563	27.6621	1.46145	1.09383	0.0097	20.62
12	Edge	2	宁陕火地塘	QL	QL26	NSHD	7	1563	33.4328	108.453	0.1286	0.066	0.045		0.0192	1.368	0.778	1.4959	0.0748	0.0109	2.1099	201808	7.515	479.4	11.6761	67.0761	153.719	0.1245	1563	27.6621	1.46145	1.09383	0.0097	20.62
12	Edge	2	宁陕火地塘	QL	QL26	NSHD	7	1563	33.4328	108.453	0.1286	0.066	0.045		0.0192	1.2359	0.6542	1.7307	0.0865	0.0082	1.9211	201808	7.515	479.4	11.6761	67.0761	153.719	0.1245	1563	27.6621	1.46145	1.09383	0.0097	20.62
12	Edge	2	宁陕火地塘	QL	QL26	NSHD	7	1563	33.4328	108.453	0.1286	0.066	0.045		0.0192	1.32	0.778	0.9877	0.0494	0.025	2.0488	201808	7.515	479.4	11.6761	67.0761	153.719	0.1245	1563	27.6621	1.46145	1.09383	0.0097	20.62
12	Edge	2	宁陕火地塘	QL	QL26	NSHD	7	1563	33.4328	108.453	0.1286	0.066	0.045		0.0192	1.3224	1.0801	2.2572	0.1129	0.0048	2.1921	201808	7.515	479.4	11.6761	67.0761	153.719	0.1245	1563	27.6621	1.46145	1.09383	0.0097	20.62
12	Edge	2	宁陕火地塘	QL	QL26	NSHD	7	1563	33.4328	108.453	0.1286	0.066	0.045		0.0192	1.3141	0.713	1.6579	0.0829	0.0089	1.998	201808	7.515	479.4	11.6761	67.0761	153.719	0.1245	1563	27.6621	1.46145	1.09383	0.0097	20.62
12	Edge	2	宁陕火地塘	QL	QL26	NSHD	7	1563	33.4328	108.453	0.1286	0.066	0.045		0.0192	1.2792	0.943	1.6897	0.0845	0.0086	2.1286	201808	7.515	479.4	11.6761	67.0761	153.719	0.1245	1563	27.6621	1.46145	1.09383	0.0097	20.62
12	Edge	2	宁陕火地塘	QL	QL26	NSHD	7	1563	33.4328	108.453	0.1286	0.066	0.045		0.0192	1.3337	0.9776	2.1795	0.109	0.0051	2.1541	201808	7.515	479.4	11.6761	67.0761	153.719	0.1245	1563	27.6621	1.46145	1.09383	0.0097	20.62
12	Edge	2	宁陕火地塘	QL	QL26	NSHD	7	1563	33.4328	108.453	0.1286	0.066	0.045		0.0192	1.2639	0.9461	1.6656	0.0833	0.0088	2.2268	201808	7.515	479.4	11.6761	67.0761	153.719	0.1245	1563	27.6621	1.46145	1.09383	0.0097	20.62
12	Edge	2	宁陕火地塘	QL	QL26	NSHD	7	1563	33.4328	108.453	0.1286	0.066	0.045		0.0192	1.2691	0.8714	1.3626	0.0681	0.0132	2.1921	201808	7.515	479.4	11.6761	67.0761	153.719	0.1245	1563	27.6621	1.46145	1.09383	0.0097	20.62
12	Edge	2	宁陕火地塘	QL	QL26	NSHD	7	1563	33.4328	108.453	0.1286	0.066	0.045		0.0192	1.3389	0.8035	1.3912	0.0696	0.0126	2.1664	201808	7.515	479.4	11.6761	67.0761	153.719	0.1245	1563	27.6621	1.46145	1.09383	0.0097	20.62
12	Edge	2	宁陕火地塘	QL	QL26	NSHD	8	1563	33.4328	108.453	0.1286	0.066	0.045		0.0192	1.3324	1.1457	1.97	0.0985	0.0063	2.5182	201808	7.515	479.4	11.6761	67.0761	153.719	0.1245	1563	27.6621	1.46145	1.09383	0.0097	20.62
12	Edge	2	宁陕火地塘	QL	QL26	NSHD	8	1563	33.4328	108.453	0.1286	0.066	0.045		0.0192	1.3193	1.3644	2.4411	0.1221	0.0041	2.3272	201808	7.515	479.4	11.6761	67.0761	153.719	0.1245	1563	27.6621	1.46145	1.09383	0.0097	20.62
12	Edge	2	宁陕火地塘	QL	QL26	NSHD	8	1563	33.4328	108.453	0.1286	0.066	0.045		0.0192	1.4202	1.448	2.7858	0.1393	0.0031	2.633	201808	7.515	479.4	11.6761	67.0761	153.719	0.1245	1563	27.6621	1.46145	1.09383	0.0097	20.62
12	Edge	2	宁陕火地塘	QL	QL26	NSHD	8	1563	33.4328	108.453	0.1286	0.066	0.045		0.0192	1.3084	0.6989	1.5971	0.0799	0.0096	1.9919	201808	7.515	479.4	11.6761	67.0761	153.719	0.1245	1563	27.6621	1.46145	1.09383	0.0097	20.62
12	Edge	2	宁陕火地塘	QL	QL26	NSHD	8	1563	33.4328	108.453	0.1286	0.066	0.045		0.0192	1.5047	0.7934	1.7835	0.0892	0.0077	2.299	201808	7.515	479.4	11.6761	67.0761	153.719	0.1245	1563	27.6621	1.46145	1.09383	0.0097	20.62
12	Edge	2	宁陕火地塘	QL	QL26	NSHD	8	1563	33.4328	108.453	0.1286	0.066	0.045		0.0192	1.2357	0.7488	1.5281	0.0764	0.0105	2.0235	201808	7.515	479.4	11.6761	67.0761	153.719	0.1245	1563	27.6621	1.46145	1.09383	0.0097	20.62
12	Edge	2	宁陕火地塘	QL	QL26	NSHD	8	1563	33.4328	108.453	0.1286	0.066	0.045		0.0192	1.2937	0.8846	1.3834	0.0692	0.0128	2.1775	201808	7.515	479.4	11.6761	67.0761	153.719	0.1245	1563	27.6621	1.46145	1.09383	0.0097	20.62
12	Edge	2	宁陕火地塘	QL	QL26	NSHD	8	1563	33.4328	108.453	0.1286	0.066	0.045		0.0192	1.3056	0.8569	1.4755	0.0738	0.0112	2.1552	201808	7.515	479.4	11.6761	67.0761	153.719	0.1245	1563	27.6621	1.46145	1.09383	0.0097	20.62
12	Edge	2	宁陕火地塘	QL	QL26	NSHD	8	1563	33.4328	108.453	0.1286	0.066	0.045		0.0192	1.3238	1.0248	1.4636	0.0732	0.0114	2.3193	201808	7.515	479.4	11.6761	67.0761	153.719	0.1245	1563	27.6621	1.46145	1.09383	0.0097	20.62
12	Edge	2	宁陕火地塘	QL	QL26	NSHD	8	1563	33.4328	108.453	0.1286	0.066	0.045		0.0192	1.3724	0.8246	1.8733	0.0937	0.007	2.1277	201808	7.515	479.4	11.6761	67.0761	153.719	0.1245	1563	27.6621	1.46145	1.09383	0.0097	20.62
12	Edge	2	宁陕火地塘	QL	QL26	NSHD	8	1563	33.4328	108.453	0.1286	0.066	0.045		0.0192	1.2145	0.6422	1.5698	0.0785	0.0099	1.76	201808	7.515	479.4	11.6761	67.0761	153.719	0.1245	1563	27.6621	1.46145	1.09383	0.0097	20.62
12	Edge	2	宁陕火地塘	QL	QL26	NSHD	8	1563	33.4328	108.453	0.1286	0.066	0.045		0.0192	1.3773	0.7676	1.6766	0.0838	0.0087	2.0033	201808	7.515	479.4	11.6761	67.0761	153.719	0.1245	1563	27.6621	1.46145	1.09383	0.0097	20.62
12	Edge	2	宁陕火地塘	QL	QL26	NSHD	8	1563	33.4328	108.453	0.1286	0.066	0.045		0.0192	1.3142	1.0543	1.4285	0.0714	0.012	2.4485	201808	7.515	479.4	11.6761	67.0761	153.719	0.1245	1563	27.6621	1.46145	1.09383	0.0097	20.62
12	Edge	2	宁陕火地塘	QL	QL26	NSHD	8	1563	33.4328	108.453	0.1286	0.066	0.045		0.0192	1.3027	1.0995	2.023	0.1012	0.006	2.2996	201808	7.515	479.4	11.6761	67.0761	153.719	0.1245	1563	27.6621	1.46145	1.09383	0.0097	20.62
12	Edge	2	宁陕火地塘	QL	QL26	NSHD	8	1563	33.4328	108.453	0.1286	0.066	0.045		0.0192	1.3117	0.7955	1.5672	0.0784	0.0099	2.1168	201808	7.515	479.4	11.6761	67.0761	153.719	0.1245	1563	27.6621	1.46145	1.09383	0.0097	20.62
12	Edge	2	宁陕火地塘	QL	QL26	NSHD	8	1563	33.4328	108.453	0.1286	0.066	0.045		0.0192	1.2501	0.9224	1.7072	0.0854	0.0084	2.2307	201808	7.515	479.4	11.6761	67.0761	153.719	0.1245	1563	27.6621	1.46145	1.09383	0.0097	20.62
12	Edge	2	宁陕火地塘	QL	QL26	NSHD	8	1563	33.4328	108.453	0.1286	0.066	0.045		0.0192	1.2078	0.8228	1.4085	0.0704	0.0123	2.1291	201808	7.515	479.4	11.6761	67.0761	153.719	0.1245	1563	27.6621	1.46145	1.09383	0.0097	20.62
12	Edge	2	宁陕火地塘	QL	QL26	NSHD	8	1563	33.4328	108.453	0.1286	0.066	0.045		0.0192	1.4602	0.8959	1.9173	0.0959	0.0066	2.2697	201808	7.515	479.4	11.6761	67.0761	153.719	0.1245	1563	27.6621	1.46145	1.09383	0.0097	20.62
12	Edge	2	宁陕火地塘	QL	QL26	NSHD	8	1563	33.4328	108.453	0.1286	0.066	0.045		0.0192	1.4085	1.0478	2.0455	0.1023	0.0058	2.517	201808	7.515	479.4	11.6761	67.0761	153.719	0.1245	1563	27.6621	1.46145	1.09383	0.0097	20.62
12	Edge	2	宁陕火地塘	QL	QL26	NSHD	8	1563	33.4328	108.453	0.1286	0.066	0.045		0.0192	1.2393	0.9911	2.3089	0.1154	0.0046	2.0373	201808	7.515	479.4	11.6761	67.0761	153.719	0.1245	1563	27.6621	1.46145	1.09383	0.0097	20.62
12	Edge	2	宁陕火地塘	QL	QL26	NSHD	8	1563	33.4328	108.453	0.1286	0.066	0.045		0.0192	1.3346	1.0516	1.5676	0.0784	0.0099	2.2478	201808	7.515	479.4	11.6761	67.0761	153.719	0.1245	1563	27.6621	1.46145	1.09383	0.0097	20.62
12	Edge	2	宁陕火地塘	QL	QL26	NSHD	8	1563	33.4328	108.453	0.1286	0.066	0.045		0.0192	1.3462	0.7629	1.3046	0.0652	0.0144	1.9961	201808	7.515	479.4	11.6761	67.0761	153.719	0.1245	1563	27.6621	1.46145	1.09383	0.0097	20.62
12	Edge	2	宁陕火地塘	QL	QL26	NSHD	8	1563	33.4328	108.453	0.1286	0.066	0.045		0.0192	1.2633	0.7617	1.7886	0.0894	0.0076	1.9424	201808	7.515	479.4	11.6761	67.0761	153.719	0.1245	1563	27.6621	1.46145	1.09383	0.0097	20.62
12	Edge	2	宁陕火地塘	QL	QL26	NSHD	8	1563	33.4328	108.453	0.1286	0.066	0.045		0.0192	1.3654	1.0957	1.9976	0.0999	0.0061	2.2706	201808	7.515	479.4	11.6761	67.0761	153.719	0.1245	1563	27.6621	1.46145	1.09383	0.0097	20.62
12	Edge	2	宁陕火地塘	QL	QL26	NSHD	8	1563	33.4328	108.453	0.1286	0.066	0.045		0.0192	1.1665	0.6668	1.7456	0.0873	0.008	1.6861	201808	7.515	479.4	11.6761	67.0761	153.719	0.1245	1563	27.6621	1.46145	1.09383	0.0097	20.62
12	Edge	2	宁陕火地塘	QL	QL26	NSHD	8	1563	33.4328	108.453	0.1286	0.066	0.045		0.0192	1.308	0.7643	1.7078	0.0854	0.0084	2.1654	201808	7.515	479.4	11.6761	67.0761	153.719	0.1245	1563	27.6621	1.46145	1.09383	0.0097	20.62
12	Edge	2	宁陕火地塘	QL	QL26	NSHD	8	1563	33.4328	108.453	0.1286	0.066	0.045		0.0192	1.3165	0.8468	1.6058	0.0803	0.0095	2.2101	201808	7.515	479.4	11.6761	67.0761	153.719	0.1245	1563	27.6621	1.46145	1.09383	0.0097	20.62
12	Edge	2	宁陕火地塘	QL	QL26	NSHD	8	1563	33.4328	108.453	0.1286	0.066	0.045		0.0192	1.4139	0.764	1.586	0.0793	0.0097	2.0956	201808	7.515	479.4	11.6761	67.0761	153.719	0.1245	1563	27.6621	1.46145	1.09383	0.0097	20.62
12	Edge	2	宁陕火地塘	QL	QL26	NSHD	8	1563	33.4328	108.453	0.1286	0.066	0.045		0.0192	1.2356	0.8276	1.7752	0.0888	0.0078	2.0946	201808	7.515	479.4	11.6761	67.0761	153.719	0.1245	1563	27.6621	1.46145	1.09383	0.0097	20.62
12	Edge	2	宁陕火地塘	QL	QL26	NSHD	8	1563	33.4328	108.453	0.1286	0.066	0.045		0.0192	1.3282	0.7722	1.5941	0.0797	0.0096	2.1131	201808	7.515	479.4	11.6761	67.0761	153.719	0.1245	1563	27.6621	1.46145	1.09383	0.0097	20.62
12	Edge	2	宁陕火地塘	QL	QL26	NSHD	9	1563	33.4328	108.453	0.1286	0.066	0.045		0.0192	1.3253	0.6695	1.5934	0.0797	0.0096	1.9867	201808	7.515	479.4	11.6761	67.0761	153.719	0.1245	1563	27.6621	1.46145	1.09383	0.0097	20.62
12	Edge	2	宁陕火地塘	QL	QL26	NSHD	9	1563	33.4328	108.453	0.1286	0.066	0.045		0.0192	1.2911	0.8633	1.9735	0.0987	0.0063	1.918	201808	7.515	479.4	11.6761	67.0761	153.719	0.1245	1563	27.6621	1.46145	1.09383	0.0097	20.62
12	Edge	2	宁陕火地塘	QL	QL26	NSHD	9	1563	33.4328	108.453	0.1286	0.066	0.045		0.0192	1.3968	0.8258	1.8453	0.0923	0.0072	2.2542	201808	7.515	479.4	11.6761	67.0761	153.719	0.1245	1563	27.6621	1.46145	1.09383	0.0097	20.62
12	Edge	2	宁陕火地塘	QL	QL26	NSHD	9	1563	33.4328	108.453	0.1286	0.066	0.045		0.0192	1.3289	0.8731	1.8034	0.0902	0.0075	2.2007	201808	7.515	479.4	11.6761	67.0761	153.719	0.1245	1563	27.6621	1.46145	1.09383	0.0097	20.62
12	Edge	2	宁陕火地塘	QL	QL26	NSHD	9	1563	33.4328	108.453	0.1286	0.066	0.045		0.0192	1.4243	1.1747	2.2433	0.1122	0.0049	2.6437	201808	7.515	479.4	11.6761	67.0761	153.719	0.1245	1563	27.6621	1.46145	1.09383	0.0097	20.62
12	Edge	2	宁陕火地塘	QL	QL26	NSHD	9	1563	33.4328	108.453	0.1286	0.066	0.045		0.0192	1.315	0.833	1.4398	0.072	0.0118	2.1476	201808	7.515	479.4	11.6761	67.0761	153.719	0.1245	1563	27.6621	1.46145	1.09383	0.0097	20.62
12	Edge	2	宁陕火地塘	QL	QL26	NSHD	9	1563	33.4328	108.453	0.1286	0.066	0.045		0.0192	1.2547	0.7487	1.8749	0.0937	0.0069	2.0581	201808	7.515	479.4	11.6761	67.0761	153.719	0.1245	1563	27.6621	1.46145	1.09383	0.0097	20.62
12	Edge	2	宁陕火地塘	QL	QL26	NSHD	9	1563	33.4328	108.453	0.1286	0.066	0.045		0.0192	1.2944	0.7429	1.1503	0.0575	0.0185	1.8891	201808	7.515	479.4	11.6761	67.0761	153.719	0.1245	1563	27.6621	1.46145	1.09383	0.0097	20.62
12	Edge	2	宁陕火地塘	QL	QL26	NSHD	9	1563	33.4328	108.453	0.1286	0.066	0.045		0.0192	1.3165	0.8909	1.7049	0.0852	0.0084	2.1914	201808	7.515	479.4	11.6761	67.0761	153.719	0.1245	1563	27.6621	1.46145	1.09383	0.0097	20.62
12	Edge	2	宁陕火地塘	QL	QL26	NSHD	9	1563	33.4328	108.453	0.1286	0.066	0.045		0.0192	1.3149	0.8938	2.2159	0.1108	0.005	1.9277	201808	7.515	479.4	11.6761	67.0761	153.719	0.1245	1563	27.6621	1.46145	1.09383	0.0097	20.62
12	Edge	2	宁陕火地塘	QL	QL26	NSHD	9	1563	33.4328	108.453	0.1286	0.066	0.045		0.0192	1.4628	0.9669	2.0308	0.1015	0.0059	2.2265	201808	7.515	479.4	11.6761	67.0761	153.719	0.1245	1563	27.6621	1.46145	1.09383	0.0097	20.62
12	Edge	2	宁陕火地塘	QL	QL26	NSHD	9	1563	33.4328	108.453	0.1286	0.066	0.045		0.0192	1.3944	1.3335	1.993	0.0997	0.0061	2.4534	201808	7.515	479.4	11.6761	67.0761	153.719	0.1245	1563	27.6621	1.46145	1.09383	0.0097	20.62
12	Edge	2	宁陕火地塘	QL	QL26	NSHD	9	1563	33.4328	108.453	0.1286	0.066	0.045		0.0192	1.3056	0.9088	1.576	0.0788	0.0098	2.1006	201808	7.515	479.4	11.6761	67.0761	153.719	0.1245	1563	27.6621	1.46145	1.09383	0.0097	20.62
12	Edge	2	宁陕火地塘	QL	QL26	NSHD	9	1563	33.4328	108.453	0.1286	0.066	0.045		0.0192	1.5361	1.1962	1.6378	0.0819	0.0091	2.7432	201808	7.515	479.4	11.6761	67.0761	153.719	0.1245	1563	27.6621	1.46145	1.09383	0.0097	20.62
12	Edge	2	宁陕火地塘	QL	QL26	NSHD	9	1563	33.4328	108.453	0.1286	0.066	0.045		0.0192	1.4285	1.0478	2.633	0.1317	0.0035	2.52	201808	7.515	479.4	11.6761	67.0761	153.719	0.1245	1563	27.6621	1.46145	1.09383	0.0097	20.62
12	Edge	2	宁陕火地塘	QL	QL26	NSHD	9	1563	33.4328	108.453	0.1286	0.066	0.045		0.0192	1.3513	1.0156	1.6237	0.0812	0.0093	2.3187	201808	7.515	479.4	11.6761	67.0761	153.719	0.1245	1563	27.6621	1.46145	1.09383	0.0097	20.62
12	Edge	2	宁陕火地塘	QL	QL26	NSHD	9	1563	33.4328	108.453	0.1286	0.066	0.045		0.0192	1.3363	0.6235	1.5384	0.0769	0.0103	1.9793	201808	7.515	479.4	11.6761	67.0761	153.719	0.1245	1563	27.6621	1.46145	1.09383	0.0097	20.62
12	Edge	2	宁陕火地塘	QL	QL26	NSHD	9	1563	33.4328	108.453	0.1286	0.066	0.045		0.0192	1.3011	0.987	1.7287	0.0864	0.0082	2.1408	201808	7.515	479.4	11.6761	67.0761	153.719	0.1245	1563	27.6621	1.46145	1.09383	0.0097	20.62
12	Edge	2	宁陕火地塘	QL	QL26	NSHD	9	1563	33.4328	108.453	0.1286	0.066	0.045		0.0192	1.1425	0.7305	1.3912	0.0696	0.0126	1.7966	201808	7.515	479.4	11.6761	67.0761	153.719	0.1245	1563	27.6621	1.46145	1.09383	0.0097	20.62
12	Edge	2	宁陕火地塘	QL	QL26	NSHD	9	1563	33.4328	108.453	0.1286	0.066	0.045		0.0192	1.3671	0.9859	1.7425	0.0871	0.008	2.1211	201808	7.515	479.4	11.6761	67.0761	153.719	0.1245	1563	27.6621	1.46145	1.09383	0.0097	20.62
12	Edge	2	宁陕火地塘	QL	QL26	NSHD	9	1563	33.4328	108.453	0.1286	0.066	0.045		0.0192	1.586	1.2554	2.2667	0.1133	0.0048	2.77	201808	7.515	479.4	11.6761	67.0761	153.719	0.1245	1563	27.6621	1.46145	1.09383	0.0097	20.62
12	Edge	2	宁陕火地塘	QL	QL26	NSHD	9	1563	33.4328	108.453	0.1286	0.066	0.045		0.0192	1.2691	0.7617	1.3915	0.0696	0.0126	2.0643	201808	7.515	479.4	11.6761	67.0761	153.719	0.1245	1563	27.6621	1.46145	1.09383	0.0097	20.62
12	Edge	2	宁陕火地塘	QL	QL26	NSHD	9	1563	33.4328	108.453	0.1286	0.066	0.045		0.0192	1.3449	1.0639	2.4471	0.1224	0.0041	2.3222	201808	7.515	479.4	11.6761	67.0761	153.719	0.1245	1563	27.6621	1.46145	1.09383	0.0097	20.62
12	Edge	2	宁陕火地塘	QL	QL26	NSHD	9	1563	33.4328	108.453	0.1286	0.066	0.045		0.0192	1.2076	1.0357	2.0566	0.1028	0.0058	1.9084	201808	7.515	479.4	11.6761	67.0761	153.719	0.1245	1563	27.6621	1.46145	1.09383	0.0097	20.62
12	Edge	2	宁陕火地塘	QL	QL26	NSHD	9	1563	33.4328	108.453	0.1286	0.066	0.045		0.0192	1.6452	0.9776	1.9976	0.0999	0.0061	2.5828	201808	7.515	479.4	11.6761	67.0761	153.719	0.1245	1563	27.6621	1.46145	1.09383	0.0097	20.62
12	Edge	2	宁陕火地塘	QL	QL26	NSHD	9	1563	33.4328	108.453	0.1286	0.066	0.045		0.0192	1.3462	0.9776	2.3808	0.119	0.0043	2.3098	201808	7.515	479.4	11.6761	67.0761	153.719	0.1245	1563	27.6621	1.46145	1.09383	0.0097	20.62
12	Edge	2	宁陕火地塘	QL	QL26	NSHD	9	1563	33.4328	108.453	0.1286	0.066	0.045		0.0192	1.2921	1.0035	1.8224	0.0911	0.0074	2.166	201808	7.515	479.4	11.6761	67.0761	153.719	0.1245	1563	27.6621	1.46145	1.09383	0.0097	20.62
12	Edge	2	宁陕火地塘	QL	QL26	NSHD	9	1563	33.4328	108.453	0.1286	0.066	0.045		0.0192	1.3476	0.7617	1.701	0.0851	0.0084	1.9266	201808	7.515	479.4	11.6761	67.0761	153.719	0.1245	1563	27.6621	1.46145	1.09383	0.0097	20.62
12	Edge	2	宁陕火地塘	QL	QL26	NSHD	9	1563	33.4328	108.453	0.1286	0.066	0.045		0.0192	1.4149	0.9032	1.5709	0.0785	0.0099	2.3146	201808	7.515	479.4	11.6761	67.0761	153.719	0.1245	1563	27.6621	1.46145	1.09383	0.0097	20.62
12	Edge	2	宁陕火地塘	QL	QL26	NSHD	9	1563	33.4328	108.453	0.1286	0.066	0.045		0.0192	1.2738	0.7543	1.7753	0.0888	0.0078	1.9761	201808	7.515	479.4	11.6761	67.0761	153.719	0.1245	1563	27.6621	1.46145	1.09383	0.0097	20.62
12	Edge	2	宁陕火地塘	QL	QL26	NSHD	10	1563	33.4328	108.453	0.1286	0.066	0.045		0.0192	1.3903	1.1104	1.8589	0.0929	0.0071	2.423	201808	7.515	479.4	11.6761	67.0761	153.719	0.1245	1563	27.6621	1.46145	1.09383	0.0097	20.62
12	Edge	2	宁陕火地塘	QL	QL26	NSHD	10	1563	33.4328	108.453	0.1286	0.066	0.045		0.0192	1.308	0.7728	1.6414	0.0821	0.0091	2.0153	201808	7.515	479.4	11.6761	67.0761	153.719	0.1245	1563	27.6621	1.46145	1.09383	0.0097	20.62
12	Edge	2	宁陕火地塘	QL	QL26	NSHD	10	1563	33.4328	108.453	0.1286	0.066	0.045		0.0192	1.5087	0.9467	2.171	0.1086	0.0052	2.4786	201808	7.515	479.4	11.6761	67.0761	153.719	0.1245	1563	27.6621	1.46145	1.09383	0.0097	20.62
12	Edge	2	宁陕火地塘	QL	QL26	NSHD	10	1563	33.4328	108.453	0.1286	0.066	0.045		0.0192	1.3778	0.6298	1.1773	0.0589	0.0176	1.9359	201808	7.515	479.4	11.6761	67.0761	153.719	0.1245	1563	27.6621	1.46145	1.09383	0.0097	20.62
12	Edge	2	宁陕火地塘	QL	QL26	NSHD	10	1563	33.4328	108.453	0.1286	0.066	0.045		0.0192	1.3202	0.9209	2.1736	0.1087	0.0052	2.1313	201808	7.515	479.4	11.6761	67.0761	153.719	0.1245	1563	27.6621	1.46145	1.09383	0.0097	20.62
12	Edge	2	宁陕火地塘	QL	QL26	NSHD	10	1563	33.4328	108.453	0.1286	0.066	0.045		0.0192	1.5177	0.9774	2.1348	0.1067	0.0054	2.4502	201808	7.515	479.4	11.6761	67.0761	153.719	0.1245	1563	27.6621	1.46145	1.09383	0.0097	20.62
12	Edge	2	宁陕火地塘	QL	QL26	NSHD	10	1563	33.4328	108.453	0.1286	0.066	0.045		0.0192	1.2915	0.7193	1.638	0.0819	0.0091	2.0184	201808	7.515	479.4	11.6761	67.0761	153.719	0.1245	1563	27.6621	1.46145	1.09383	0.0097	20.62
12	Edge	2	宁陕火地塘	QL	QL26	NSHD	10	1563	33.4328	108.453	0.1286	0.066	0.045		0.0192	1.4764	0.9568	1.9548	0.0977	0.0064	2.3069	201808	7.515	479.4	11.6761	67.0761	153.719	0.1245	1563	27.6621	1.46145	1.09383	0.0097	20.62
12	Edge	2	宁陕火地塘	QL	QL26	NSHD	10	1563	33.4328	108.453	0.1286	0.066	0.045		0.0192	1.3738	0.8468	2.0066	0.1003	0.0061	2.2788	201808	7.515	479.4	11.6761	67.0761	153.719	0.1245	1563	27.6621	1.46145	1.09383	0.0097	20.62
12	Edge	2	宁陕火地塘	QL	QL26	NSHD	10	1563	33.4328	108.453	0.1286	0.066	0.045		0.0192	1.3623	1.1497	2.2589	0.1129	0.0048	2.5757	201808	7.515	479.4	11.6761	67.0761	153.719	0.1245	1563	27.6621	1.46145	1.09383	0.0097	20.62
12	Edge	2	宁陕火地塘	QL	QL26	NSHD	10	1563	33.4328	108.453	0.1286	0.066	0.045		0.0192	1.2789	0.7401	1.5039	0.0752	0.0108	2.0564	201808	7.515	479.4	11.6761	67.0761	153.719	0.1245	1563	27.6621	1.46145	1.09383	0.0097	20.62
12	Edge	2	宁陕火地塘	QL	QL26	NSHD	10	1563	33.4328	108.453	0.1286	0.066	0.045		0.0192	1.2512	1.137	1.5045	0.0752	0.0108	2.4124	201808	7.515	479.4	11.6761	67.0761	153.719	0.1245	1563	27.6621	1.46145	1.09383	0.0097	20.62
12	Edge	2	宁陕火地塘	QL	QL26	NSHD	10	1563	33.4328	108.453	0.1286	0.066	0.045		0.0192	1.3549	0.7234	0.9209	0.046	0.0288	2.1556	201808	7.515	479.4	11.6761	67.0761	153.719	0.1245	1563	27.6621	1.46145	1.09383	0.0097	20.62
12	Edge	2	宁陕火地塘	QL	QL26	NSHD	10	1563	33.4328	108.453	0.1286	0.066	0.045		0.0192	1.3471	1.0961	1.7375	0.0869	0.0081	2.4632	201808	7.515	479.4	11.6761	67.0761	153.719	0.1245	1563	27.6621	1.46145	1.09383	0.0097	20.62
12	Edge	2	宁陕火地塘	QL	QL26	NSHD	10	1563	33.4328	108.453	0.1286	0.066	0.045		0.0192	1.2789	0.7643	1.6209	0.081	0.0093	1.987	201808	7.515	479.4	11.6761	67.0761	153.719	0.1245	1563	27.6621	1.46145	1.09383	0.0097	20.62
12	Edge	2	宁陕火地塘	QL	QL26	NSHD	10	1563	33.4328	108.453	0.1286	0.066	0.045		0.0192	1.556	0.9223	2.2892	0.1145	0.0047	2.3306	201808	7.515	479.4	11.6761	67.0761	153.719	0.1245	1563	27.6621	1.46145	1.09383	0.0097	20.62
12	Edge	2	宁陕火地塘	QL	QL26	NSHD	10	1563	33.4328	108.453	0.1286	0.066	0.045		0.0192	1.432	0.8821	1.7862	0.0893	0.0077	2.1935	201808	7.515	479.4	11.6761	67.0761	153.719	0.1245	1563	27.6621	1.46145	1.09383	0.0097	20.62
12	Edge	2	宁陕火地塘	QL	QL26	NSHD	10	1563	33.4328	108.453	0.1286	0.066	0.045		0.0192	1.308	0.8028	1.9622	0.0981	0.0063	2.0512	201808	7.515	479.4	11.6761	67.0761	153.719	0.1245	1563	27.6621	1.46145	1.09383	0.0097	20.62
12	Edge	2	宁陕火地塘	QL	QL26	NSHD	10	1563	33.4328	108.453	0.1286	0.066	0.045		0.0192	1.2772	0.794	1.5039	0.0752	0.0108	2.0977	201808	7.515	479.4	11.6761	67.0761	153.719	0.1245	1563	27.6621	1.46145	1.09383	0.0097	20.62
12	Edge	2	宁陕火地塘	QL	QL26	NSHD	10	1563	33.4328	108.453	0.1286	0.066	0.045		0.0192	1.2917	0.9398	1.6606	0.083	0.0089	2.2326	201808	7.515	479.4	11.6761	67.0761	153.719	0.1245	1563	27.6621	1.46145	1.09383	0.0097	20.62
12	Edge	2	宁陕火地塘	QL	QL26	NSHD	10	1563	33.4328	108.453	0.1286	0.066	0.045		0.0192	1.2852	0.7959	1.8735	0.0937	0.007	2.0695	201808	7.515	479.4	11.6761	67.0761	153.719	0.1245	1563	27.6621	1.46145	1.09383	0.0097	20.62
12	Edge	2	宁陕火地塘	QL	QL26	NSHD	10	1563	33.4328	108.453	0.1286	0.066	0.045		0.0192	1.2575	1.1487	2.5216	0.1261	0.0038	2.2218	201808	7.515	479.4	11.6761	67.0761	153.719	0.1245	1563	27.6621	1.46145	1.09383	0.0097	20.62
12	Edge	2	宁陕火地塘	QL	QL26	NSHD	10	1563	33.4328	108.453	0.1286	0.066	0.045		0.0192	1.3526	0.7011	1.7596	0.088	0.0079	2.0195	201808	7.515	479.4	11.6761	67.0761	153.719	0.1245	1563	27.6621	1.46145	1.09383	0.0097	20.62
12	Edge	2	宁陕火地塘	QL	QL26	NSHD	10	1563	33.4328	108.453	0.1286	0.066	0.045		0.0192	1.3064	0.7625	1.6213	0.0811	0.0093	2.1587	201808	7.515	479.4	11.6761	67.0761	153.719	0.1245	1563	27.6621	1.46145	1.09383	0.0097	20.62
12	Edge	2	宁陕火地塘	QL	QL26	NSHD	10	1563	33.4328	108.453	0.1286	0.066	0.045		0.0192	1.3555	0.7932	1.6201	0.081	0.0093	2.221	201808	7.515	479.4	11.6761	67.0761	153.719	0.1245	1563	27.6621	1.46145	1.09383	0.0097	20.62
12	Edge	2	宁陕火地塘	QL	QL26	NSHD	10	1563	33.4328	108.453	0.1286	0.066	0.045		0.0192	1.409	1.2512	2.4195	0.121	0.0042	2.5608	201808	7.515	479.4	11.6761	67.0761	153.719	0.1245	1563	27.6621	1.46145	1.09383	0.0097	20.62
12	Edge	2	宁陕火地塘	QL	QL26	NSHD	10	1563	33.4328	108.453	0.1286	0.066	0.045		0.0192	1.3959	0.9912	2.2798	0.114	0.0047	2.3276	201808	7.515	479.4	11.6761	67.0761	153.719	0.1245	1563	27.6621	1.46145	1.09383	0.0097	20.62
12	Edge	2	宁陕火地塘	QL	QL26	NSHD	10	1563	33.4328	108.453	0.1286	0.066	0.045		0.0192	1.2882	1.3377	2.1697	0.1085	0.0052	2.5967	201808	7.515	479.4	11.6761	67.0761	153.719	0.1245	1563	27.6621	1.46145	1.09383	0.0097	20.62
12	Edge	2	宁陕火地塘	QL	QL26	NSHD	10	1563	33.4328	108.453	0.1286	0.066	0.045		0.0192	1.2738	1.0031	1.5564	0.0778	0.0101	2.2902	201808	7.515	479.4	11.6761	67.0761	153.719	0.1245	1563	27.6621	1.46145	1.09383	0.0097	20.62
12	Edge	2	宁陕火地塘	QL	QL26	NSHD	10	1563	33.4328	108.453	0.1286	0.066	0.045		0.0192	1.271	0.6784	1.4303	0.0715	0.0119	2.0296	201808	7.515	479.4	11.6761	67.0761	153.719	0.1245	1563	27.6621	1.46145	1.09383	0.0097	20.62
13	Edge	2	宁陕火地塘下	QL	QL22	NSHX	1	1307	33.4272	108.42				21	0.0241	1.3453	0.7501	1.6235	0.0812	0.0116		201507	6.94833	228.917	13.0732	29.3568	104.137	0.1425	1307	29.9557	1.5774	1.07847	0.005	17.49
13	Edge	2	宁陕火地塘下	QL	QL22	NSHX	2	1307	33.4272	108.42				16	0.0261	1.3946	0.7139	1.5753	0.0788	0.0134		201507	6.94833	228.917	13.0732	29.3568	104.137	0.1425	1307	29.9557	1.5774	1.07847	0.005	17.49
13	Edge	2	宁陕火地塘下	QL	QL22	NSHX	3	1307	33.4272	108.42				13	0.0251	1.3985	0.782	1.6164	0.0808	0.0122		201507	6.94833	228.917	13.0732	29.3568	104.137	0.1425	1307	29.9557	1.5774	1.07847	0.005	17.49
13	Edge	2	宁陕火地塘下	QL	QL22	NSHX	4	1307	33.4272	108.42				18	0.0244	1.2194	0.6999	1.5642	0.0782	0.0127		201507	6.94833	228.917	13.0732	29.3568	104.137	0.1425	1307	29.9557	1.5774	1.07847	0.005	17.49
13	Edge	2	宁陕火地塘下	QL	QL22	NSHX	5	1307	33.4272	108.42				19	0.0256							201507	6.94833	228.917	13.0732	29.3568	104.137	0.1425	1307	29.9557	1.5774	1.07847	0.005	17.49
14	Edge	6	宁陕华严村	QL	QL5	NSHY	1	680	33.3061	108.275				23	0.0191	1.1998	0.7769	1.494	0.0747	0.0109		201507							680
14	Edge	6	宁陕华严村	QL	QL5	NSHY	2	680	33.3061	108.275				21	0.0212	1.2733	0.8299	1.5539	0.0777	0.0112		201507							680
14	Edge	6	宁陕华严村	QL	QL5	NSHY	3	680	33.3061	108.275				26	0.025	1.3404	0.9621	1.6802	0.084	0.0113		201507							680
14	Edge	6	宁陕华严村	QL	QL5	NSHY	4	680	33.3061	108.275				18	0.0246	1.2996	0.8839	1.699	0.0849	0.0109		201507							680
14	Edge	6	宁陕华严村	QL	QL5	NSHY	5	680	33.3061	108.275				17	0.0242	1.3678	0.9567	1.7706	0.0885	0.0098		201507							680
15	Edge	3	宁陕梁家庄	QL	QL18	NSLJ	1	1203	33.4105	108.395	0.1429	0.08	0.054	24	0.0272	1.3961	1.0793	2.2243	0.1112	0.007		201507	6.7238	193.71	11.4197	23.7081	94.0393	0.1631	1203	28.9733	1.4631	1.0929	0.0069	18.63
15	Edge	3	宁陕梁家庄	QL	QL18	NSLJ	2	1203	33.4105	108.395	0.1429	0.08	0.054	22	0.0264	1.3985	1.0896	2.2356	0.1118	0.0067		201507	6.7238	193.71	11.4197	23.7081	94.0393	0.1631	1203	28.9733	1.4631	1.0929	0.0069	18.63
15	Edge	3	宁陕梁家庄	QL	QL18	NSLJ	3	1203	33.4105	108.395	0.1429	0.08	0.054	22	0.0252	1.3428	1.0449	1.9861	0.0993	0.0081		201507	6.7238	193.71	11.4197	23.7081	94.0393	0.1631	1203	28.9733	1.4631	1.0929	0.0069	18.63
15	Edge	3	宁陕梁家庄	QL	QL18	NSLJ	4	1203	33.4105	108.395	0.1429	0.08	0.054	30	0.0258	1.4327	1.0186	2.1109	0.1055	0.0074		201507	6.7238	193.71	11.4197	23.7081	94.0393	0.1631	1203	28.9733	1.4631	1.0929	0.0069	18.63
15	Edge	3	宁陕梁家庄	QL	QL18	NSLJ	5	1203	33.4105	108.395	0.1429	0.08	0.054	24	0.0275	1.4679	1.0895	2.0631	0.1032	0.0082		201507	6.7238	193.71	11.4197	23.7081	94.0393	0.1631	1203	28.9733	1.4631	1.0929	0.0069	18.63
16	Edge	14	宁陕梁家庄	QL	QL18	NSLJ	1	1203	33.4105	108.395	0.1429	0.08	0.054		0.0215	1.4628	1.3773	3.2366	0.1618	0.0026	2.5088	201808	6.7238	193.71	11.4197	23.7081	94.0393	0.1631	1203	28.9733	1.4631	1.0929	0.0069	18.63
16	Edge	14	宁陕梁家庄	QL	QL18	NSLJ	1	1203	33.4105	108.395	0.1429	0.08	0.054		0.0215	1.478	1.1646	2.1565	0.1078	0.0059	2.4693	201808	6.7238	193.71	11.4197	23.7081	94.0393	0.1631	1203	28.9733	1.4631	1.0929	0.0069	18.63
16	Edge	14	宁陕梁家庄	QL	QL18	NSLJ	1	1203	33.4105	108.395	0.1429	0.08	0.054		0.0215	1.3903	1.4552	2.3864	0.1193	0.0048	2.6007	201808	6.7238	193.71	11.4197	23.7081	94.0393	0.1631	1203	28.9733	1.4631	1.0929	0.0069	18.63
16	Edge	14	宁陕梁家庄	QL	QL18	NSLJ	1	1203	33.4105	108.395	0.1429	0.08	0.054		0.0215	1.4398	1.4384	2.3891	0.1195	0.0048	2.7396	201808	6.7238	193.71	11.4197	23.7081	94.0393	0.1631	1203	28.9733	1.4631	1.0929	0.0069	18.63
16	Edge	14	宁陕梁家庄	QL	QL18	NSLJ	1	1203	33.4105	108.395	0.1429	0.08	0.054		0.0215	1.3641	1.4976	2.5586	0.1279	0.0042	2.7979	201808	6.7238	193.71	11.4197	23.7081	94.0393	0.1631	1203	28.9733	1.4631	1.0929	0.0069	18.63
16	Edge	14	宁陕梁家庄	QL	QL18	NSLJ	1	1203	33.4105	108.395	0.1429	0.08	0.054		0.0215	1.4808	1.5762	3.0799	0.154	0.0029	2.8755	201808	6.7238	193.71	11.4197	23.7081	94.0393	0.1631	1203	28.9733	1.4631	1.0929	0.0069	18.63
16	Edge	14	宁陕梁家庄	QL	QL18	NSLJ	1	1203	33.4105	108.395	0.1429	0.08	0.054		0.0215	1.5468	1.4378	2.3696	0.1185	0.0049	2.8213	201808	6.7238	193.71	11.4197	23.7081	94.0393	0.1631	1203	28.9733	1.4631	1.0929	0.0069	18.63
16	Edge	14	宁陕梁家庄	QL	QL18	NSLJ	1	1203	33.4105	108.395	0.1429	0.08	0.054		0.0215	1.4755	1.6503	3.6033	0.1802	0.0021	3.024	201808	6.7238	193.71	11.4197	23.7081	94.0393	0.1631	1203	28.9733	1.4631	1.0929	0.0069	18.63
16	Edge	14	宁陕梁家庄	QL	QL18	NSLJ	1	1203	33.4105	108.395	0.1429	0.08	0.054		0.0215	1.5167	1.5783	2.4165	0.1208	0.0047	3.0888	201808	6.7238	193.71	11.4197	23.7081	94.0393	0.1631	1203	28.9733	1.4631	1.0929	0.0069	18.63
16	Edge	14	宁陕梁家庄	QL	QL18	NSLJ	1	1203	33.4105	108.395	0.1429	0.08	0.054		0.0215	1.4857	1.6348	2.7024	0.1351	0.0037	2.8883	201808	6.7238	193.71	11.4197	23.7081	94.0393	0.1631	1203	28.9733	1.4631	1.0929	0.0069	18.63
16	Edge	14	宁陕梁家庄	QL	QL18	NSLJ	1	1203	33.4105	108.395	0.1429	0.08	0.054		0.0215	1.3064	1.137	2.1404	0.107	0.006	2.4673	201808	6.7238	193.71	11.4197	23.7081	94.0393	0.1631	1203	28.9733	1.4631	1.0929	0.0069	18.63
16	Edge	14	宁陕梁家庄	QL	QL18	NSLJ	1	1203	33.4105	108.395	0.1429	0.08	0.054		0.0215	1.4602	1.5897	2.6576	0.1329	0.0039	2.9497	201808	6.7238	193.71	11.4197	23.7081	94.0393	0.1631	1203	28.9733	1.4631	1.0929	0.0069	18.63
16	Edge	14	宁陕梁家庄	QL	QL18	NSLJ	1	1203	33.4105	108.395	0.1429	0.08	0.054		0.0215	1.5039	1.0639	2.4232	0.1212	0.0047	2.5264	201808	6.7238	193.71	11.4197	23.7081	94.0393	0.1631	1203	28.9733	1.4631	1.0929	0.0069	18.63
16	Edge	14	宁陕梁家庄	QL	QL18	NSLJ	1	1203	33.4105	108.395	0.1429	0.08	0.054		0.0215	1.4285	1.1375	2.194	0.1097	0.0057	2.4538	201808	6.7238	193.71	11.4197	23.7081	94.0393	0.1631	1203	28.9733	1.4631	1.0929	0.0069	18.63
16	Edge	14	宁陕梁家庄	QL	QL18	NSLJ	1	1203	33.4105	108.395	0.1429	0.08	0.054		0.0215	1.4208	1.1253	2.1085	0.1054	0.0062	2.5261	201808	6.7238	193.71	11.4197	23.7081	94.0393	0.1631	1203	28.9733	1.4631	1.0929	0.0069	18.63
16	Edge	14	宁陕梁家庄	QL	QL18	NSLJ	1	1203	33.4105	108.395	0.1429	0.08	0.054		0.0215	1.4969	0.9636	1.8722	0.0936	0.0078	2.4515	201808	6.7238	193.71	11.4197	23.7081	94.0393	0.1631	1203	28.9733	1.4631	1.0929	0.0069	18.63
16	Edge	14	宁陕梁家庄	QL	QL18	NSLJ	1	1203	33.4105	108.395	0.1429	0.08	0.054		0.0215	1.4351	1.5804	3.1451	0.1573	0.0028	2.8666	201808	6.7238	193.71	11.4197	23.7081	94.0393	0.1631	1203	28.9733	1.4631	1.0929	0.0069	18.63
16	Edge	14	宁陕梁家庄	QL	QL18	NSLJ	1	1203	33.4105	108.395	0.1429	0.08	0.054		0.0215	1.3363	1.4767	2.3089	0.1154	0.0051	2.8279	201808	6.7238	193.71	11.4197	23.7081	94.0393	0.1631	1203	28.9733	1.4631	1.0929	0.0069	18.63
16	Edge	14	宁陕梁家庄	QL	QL18	NSLJ	1	1203	33.4105	108.395	0.1429	0.08	0.054		0.0215	1.4868	1.3383	3.215	0.1608	0.0026	2.8406	201808	6.7238	193.71	11.4197	23.7081	94.0393	0.1631	1203	28.9733	1.4631	1.0929	0.0069	18.63
16	Edge	14	宁陕梁家庄	QL	QL18	NSLJ	1	1203	33.4105	108.395	0.1429	0.08	0.054		0.0215	1.3915	1.2639	2.0235	0.1012	0.0067	2.4011	201808	6.7238	193.71	11.4197	23.7081	94.0393	0.1631	1203	28.9733	1.4631	1.0929	0.0069	18.63
16	Edge	14	宁陕梁家庄	QL	QL18	NSLJ	1	1203	33.4105	108.395	0.1429	0.08	0.054		0.0215	1.4612	1.5044	3.1476	0.1574	0.0028	2.8385	201808	6.7238	193.71	11.4197	23.7081	94.0393	0.1631	1203	28.9733	1.4631	1.0929	0.0069	18.63
16	Edge	14	宁陕梁家庄	QL	QL18	NSLJ	1	1203	33.4105	108.395	0.1429	0.08	0.054		0.0215	1.6058	1.1348	2.286	0.1143	0.0052	2.6485	201808	6.7238	193.71	11.4197	23.7081	94.0393	0.1631	1203	28.9733	1.4631	1.0929	0.0069	18.63
16	Edge	14	宁陕梁家庄	QL	QL18	NSLJ	1	1203	33.4105	108.395	0.1429	0.08	0.054		0.0215	1.3968	1.3686	2.8563	0.1428	0.0034	2.5722	201808	6.7238	193.71	11.4197	23.7081	94.0393	0.1631	1203	28.9733	1.4631	1.0929	0.0069	18.63
16	Edge	14	宁陕梁家庄	QL	QL18	NSLJ	1	1203	33.4105	108.395	0.1429	0.08	0.054		0.0215	1.4525	1.315	2.3848	0.1192	0.0048	2.5582	201808	6.7238	193.71	11.4197	23.7081	94.0393	0.1631	1203	28.9733	1.4631	1.0929	0.0069	18.63
16	Edge	14	宁陕梁家庄	QL	QL18	NSLJ	1	1203	33.4105	108.395	0.1429	0.08	0.054		0.0215	1.4832	1.4464	2.7665	0.1383	0.0036	2.8404	201808	6.7238	193.71	11.4197	23.7081	94.0393	0.1631	1203	28.9733	1.4631	1.0929	0.0069	18.63
16	Edge	14	宁陕梁家庄	QL	QL18	NSLJ	1	1203	33.4105	108.395	0.1429	0.08	0.054		0.0215	1.4378	1.5275	3.0357	0.1518	0.003	2.6713	201808	6.7238	193.71	11.4197	23.7081	94.0393	0.1631	1203	28.9733	1.4631	1.0929	0.0069	18.63
16	Edge	14	宁陕梁家庄	QL	QL18	NSLJ	1	1203	33.4105	108.395	0.1429	0.08	0.054		0.0215	1.4087	1.308	2.722	0.1361	0.0037	2.488	201808	6.7238	193.71	11.4197	23.7081	94.0393	0.1631	1203	28.9733	1.4631	1.0929	0.0069	18.63
16	Edge	14	宁陕梁家庄	QL	QL18	NSLJ	1	1203	33.4105	108.395	0.1429	0.08	0.054		0.0215	1.4722	1.1779	1.8121	0.0906	0.0083	2.611	201808	6.7238	193.71	11.4197	23.7081	94.0393	0.1631	1203	28.9733	1.4631	1.0929	0.0069	18.63
16	Edge	14	宁陕梁家庄	QL	QL18	NSLJ	1	1203	33.4105	108.395	0.1429	0.08	0.054		0.0215	1.2646	1.3346	2.3482	0.1174	0.005	2.4958	201808	6.7238	193.71	11.4197	23.7081	94.0393	0.1631	1203	28.9733	1.4631	1.0929	0.0069	18.63
16	Edge	14	宁陕梁家庄	QL	QL18	NSLJ	2	1203	33.4105	108.395	0.1429	0.08	0.054		0.0215	1.4617	1.6177	2.562	0.1281	0.0042	2.7933	201808	6.7238	193.71	11.4197	23.7081	94.0393	0.1631	1203	28.9733	1.4631	1.0929	0.0069	18.63
16	Edge	14	宁陕梁家庄	QL	QL18	NSLJ	2	1203	33.4105	108.395	0.1429	0.08	0.054		0.0215	1.4001	1.6328	3.4557	0.1728	0.0023	2.993	201808	6.7238	193.71	11.4197	23.7081	94.0393	0.1631	1203	28.9733	1.4631	1.0929	0.0069	18.63
16	Edge	14	宁陕梁家庄	QL	QL18	NSLJ	2	1203	33.4105	108.395	0.1429	0.08	0.054		0.0215	1.5286	1.2637	2.2467	0.1123	0.0054	2.7556	201808	6.7238	193.71	11.4197	23.7081	94.0393	0.1631	1203	28.9733	1.4631	1.0929	0.0069	18.63
16	Edge	14	宁陕梁家庄	QL	QL18	NSLJ	2	1203	33.4105	108.395	0.1429	0.08	0.054		0.0215	1.5187	1.1673	2.5502	0.1275	0.0042	2.5144	201808	6.7238	193.71	11.4197	23.7081	94.0393	0.1631	1203	28.9733	1.4631	1.0929	0.0069	18.63
16	Edge	14	宁陕梁家庄	QL	QL18	NSLJ	2	1203	33.4105	108.395	0.1429	0.08	0.054		0.0215	1.3471	1.4475	2.1575	0.1079	0.0059	2.77	201808	6.7238	193.71	11.4197	23.7081	94.0393	0.1631	1203	28.9733	1.4631	1.0929	0.0069	18.63
16	Edge	14	宁陕梁家庄	QL	QL18	NSLJ	2	1203	33.4105	108.395	0.1429	0.08	0.054		0.0215	1.3826	1.2078	2.9541	0.1477	0.0031	2.4687	201808	6.7238	193.71	11.4197	23.7081	94.0393	0.1631	1203	28.9733	1.4631	1.0929	0.0069	18.63
16	Edge	14	宁陕梁家庄	QL	QL18	NSLJ	2	1203	33.4105	108.395	0.1429	0.08	0.054		0.0215	1.3198	1.0667	1.936	0.0968	0.0073	2.2003	201808	6.7238	193.71	11.4197	23.7081	94.0393	0.1631	1203	28.9733	1.4631	1.0929	0.0069	18.63
16	Edge	14	宁陕梁家庄	QL	QL18	NSLJ	2	1203	33.4105	108.395	0.1429	0.08	0.054		0.0215	1.4619	1.45	2.8591	0.143	0.0033	2.6017	201808	6.7238	193.71	11.4197	23.7081	94.0393	0.1631	1203	28.9733	1.4631	1.0929	0.0069	18.63
16	Edge	14	宁陕梁家庄	QL	QL18	NSLJ	2	1203	33.4105	108.395	0.1429	0.08	0.054		0.0215	1.4247	1.4473	3.0827	0.1541	0.0029	2.7605	201808	6.7238	193.71	11.4197	23.7081	94.0393	0.1631	1203	28.9733	1.4631	1.0929	0.0069	18.63
16	Edge	14	宁陕梁家庄	QL	QL18	NSLJ	2	1203	33.4105	108.395	0.1429	0.08	0.054		0.0215	1.2946	1.3785	2.4668	0.1233	0.0045	2.7022	201808	6.7238	193.71	11.4197	23.7081	94.0393	0.1631	1203	28.9733	1.4631	1.0929	0.0069	18.63
16	Edge	14	宁陕梁家庄	QL	QL18	NSLJ	2	1203	33.4105	108.395	0.1429	0.08	0.054		0.0215	1.5313	1.6748	3.0526	0.1526	0.0029	2.8952	201808	6.7238	193.71	11.4197	23.7081	94.0393	0.1631	1203	28.9733	1.4631	1.0929	0.0069	18.63
16	Edge	14	宁陕梁家庄	QL	QL18	NSLJ	2	1203	33.4105	108.395	0.1429	0.08	0.054		0.0215	1.5247	1.1909	2.2068	0.1103	0.0056	2.5389	201808	6.7238	193.71	11.4197	23.7081	94.0393	0.1631	1203	28.9733	1.4631	1.0929	0.0069	18.63
16	Edge	14	宁陕梁家庄	QL	QL18	NSLJ	2	1203	33.4105	108.395	0.1429	0.08	0.054		0.0215	1.3141	1.4168	3.0257	0.1513	0.003	2.5021	201808	6.7238	193.71	11.4197	23.7081	94.0393	0.1631	1203	28.9733	1.4631	1.0929	0.0069	18.63
16	Edge	14	宁陕梁家庄	QL	QL18	NSLJ	2	1203	33.4105	108.395	0.1429	0.08	0.054		0.0215	1.4929	1.5647	2.8711	0.1436	0.0033	2.9692	201808	6.7238	193.71	11.4197	23.7081	94.0393	0.1631	1203	28.9733	1.4631	1.0929	0.0069	18.63
16	Edge	14	宁陕梁家庄	QL	QL18	NSLJ	2	1203	33.4105	108.395	0.1429	0.08	0.054		0.0215	1.5509	1.4674	3.0594	0.153	0.0029	2.6716	201808	6.7238	193.71	11.4197	23.7081	94.0393	0.1631	1203	28.9733	1.4631	1.0929	0.0069	18.63
16	Edge	14	宁陕梁家庄	QL	QL18	NSLJ	2	1203	33.4105	108.395	0.1429	0.08	0.054		0.0215	1.5897	1.1105	2.2236	0.1112	0.0055	2.6224	201808	6.7238	193.71	11.4197	23.7081	94.0393	0.1631	1203	28.9733	1.4631	1.0929	0.0069	18.63
16	Edge	14	宁陕梁家庄	QL	QL18	NSLJ	2	1203	33.4105	108.395	0.1429	0.08	0.054		0.0215	1.6	0.9912	1.7555	0.0878	0.0089	2.5696	201808	6.7238	193.71	11.4197	23.7081	94.0393	0.1631	1203	28.9733	1.4631	1.0929	0.0069	18.63
16	Edge	14	宁陕梁家庄	QL	QL18	NSLJ	2	1203	33.4105	108.395	0.1429	0.08	0.054		0.0215	1.2957	1.2562	1.9442	0.0972	0.0072	2.5713	201808	6.7238	193.71	11.4197	23.7081	94.0393	0.1631	1203	28.9733	1.4631	1.0929	0.0069	18.63
16	Edge	14	宁陕梁家庄	QL	QL18	NSLJ	2	1203	33.4105	108.395	0.1429	0.08	0.054		0.0215	1.3659	1.4167	2.4477	0.1224	0.0046	2.6026	201808	6.7238	193.71	11.4197	23.7081	94.0393	0.1631	1203	28.9733	1.4631	1.0929	0.0069	18.63
16	Edge	14	宁陕梁家庄	QL	QL18	NSLJ	2	1203	33.4105	108.395	0.1429	0.08	0.054		0.0215	1.5045	1.4085	2.1464	0.1073	0.0059	2.8344	201808	6.7238	193.71	11.4197	23.7081	94.0393	0.1631	1203	28.9733	1.4631	1.0929	0.0069	18.63
16	Edge	14	宁陕梁家庄	QL	QL18	NSLJ	2	1203	33.4105	108.395	0.1429	0.08	0.054		0.0215	1.3198	0.9509	2.0496	0.1025	0.0065	2.0638	201808	6.7238	193.71	11.4197	23.7081	94.0393	0.1631	1203	28.9733	1.4631	1.0929	0.0069	18.63
16	Edge	14	宁陕梁家庄	QL	QL18	NSLJ	2	1203	33.4105	108.395	0.1429	0.08	0.054		0.0215	1.4168	1.2163	2.4722	0.1236	0.0045	2.5121	201808	6.7238	193.71	11.4197	23.7081	94.0393	0.1631	1203	28.9733	1.4631	1.0929	0.0069	18.63
16	Edge	14	宁陕梁家庄	QL	QL18	NSLJ	2	1203	33.4105	108.395	0.1429	0.08	0.054		0.0215	1.4865	1.1435	2.4438	0.1222	0.0046	2.4477	201808	6.7238	193.71	11.4197	23.7081	94.0393	0.1631	1203	28.9733	1.4631	1.0929	0.0069	18.63
16	Edge	14	宁陕梁家庄	QL	QL18	NSLJ	2	1203	33.4105	108.395	0.1429	0.08	0.054		0.0215	1.3933	1.654	3.2782	0.1639	0.0025	2.7396	201808	6.7238	193.71	11.4197	23.7081	94.0393	0.1631	1203	28.9733	1.4631	1.0929	0.0069	18.63
16	Edge	14	宁陕梁家庄	QL	QL18	NSLJ	2	1203	33.4105	108.395	0.1429	0.08	0.054		0.0215	1.4393	1.4956	2.6314	0.1316	0.004	2.846	201808	6.7238	193.71	11.4197	23.7081	94.0393	0.1631	1203	28.9733	1.4631	1.0929	0.0069	18.63
16	Edge	14	宁陕梁家庄	QL	QL18	NSLJ	2	1203	33.4105	108.395	0.1429	0.08	0.054		0.0215	1.4761	1.1327	2.1989	0.1099	0.0057	2.5864	201808	6.7238	193.71	11.4197	23.7081	94.0393	0.1631	1203	28.9733	1.4631	1.0929	0.0069	18.63
16	Edge	14	宁陕梁家庄	QL	QL18	NSLJ	2	1203	33.4105	108.395	0.1429	0.08	0.054		0.0215	1.4371	1.2571	2.2142	0.1107	0.0056	2.6008	201808	6.7238	193.71	11.4197	23.7081	94.0393	0.1631	1203	28.9733	1.4631	1.0929	0.0069	18.63
16	Edge	14	宁陕梁家庄	QL	QL18	NSLJ	2	1203	33.4105	108.395	0.1429	0.08	0.054		0.0215	1.3237	1.3996	2.641	0.1321	0.0039	2.6111	201808	6.7238	193.71	11.4197	23.7081	94.0393	0.1631	1203	28.9733	1.4631	1.0929	0.0069	18.63
16	Edge	14	宁陕梁家庄	QL	QL18	NSLJ	2	1203	33.4105	108.395	0.1429	0.08	0.054		0.0215	1.5936	1.214	2.0034	0.1002	0.0068	2.732	201808	6.7238	193.71	11.4197	23.7081	94.0393	0.1631	1203	28.9733	1.4631	1.0929	0.0069	18.63
16	Edge	14	宁陕梁家庄	QL	QL18	NSLJ	3	1203	33.4105	108.395	0.1429	0.08	0.054		0.0215	1.2689	1.2385	2.4327	0.1216	0.0046	2.5706	201808	6.7238	193.71	11.4197	23.7081	94.0393	0.1631	1203	28.9733	1.4631	1.0929	0.0069	18.63
16	Edge	14	宁陕梁家庄	QL	QL18	NSLJ	3	1203	33.4105	108.395	0.1429	0.08	0.054		0.0215	1.4812	1.8714	2.7153	0.1358	0.0037	3.1155	201808	6.7238	193.71	11.4197	23.7081	94.0393	0.1631	1203	28.9733	1.4631	1.0929	0.0069	18.63
16	Edge	14	宁陕梁家庄	QL	QL18	NSLJ	3	1203	33.4105	108.395	0.1429	0.08	0.054		0.0215	1.4583	1.1811	2.4924	0.1246	0.0044	2.4553	201808	6.7238	193.71	11.4197	23.7081	94.0393	0.1631	1203	28.9733	1.4631	1.0929	0.0069	18.63
16	Edge	14	宁陕梁家庄	QL	QL18	NSLJ	3	1203	33.4105	108.395	0.1429	0.08	0.054		0.0215	1.3908	1.3624	3.0642	0.1532	0.0029	2.3384	201808	6.7238	193.71	11.4197	23.7081	94.0393	0.1631	1203	28.9733	1.4631	1.0929	0.0069	18.63
16	Edge	14	宁陕梁家庄	QL	QL18	NSLJ	3	1203	33.4105	108.395	0.1429	0.08	0.054		0.0215	1.3245	1.321	3.5419	0.1771	0.0022	2.1217	201808	6.7238	193.71	11.4197	23.7081	94.0393	0.1631	1203	28.9733	1.4631	1.0929	0.0069	18.63
16	Edge	14	宁陕梁家庄	QL	QL18	NSLJ	3	1203	33.4105	108.395	0.1429	0.08	0.054		0.0215	1.4592	1.0995	2.2885	0.1144	0.0052	2.4683	201808	6.7238	193.71	11.4197	23.7081	94.0393	0.1631	1203	28.9733	1.4631	1.0929	0.0069	18.63
16	Edge	14	宁陕梁家庄	QL	QL18	NSLJ	3	1203	33.4105	108.395	0.1429	0.08	0.054		0.0215	1.3972	1.5443	2.7461	0.1373	0.0036	2.6793	201808	6.7238	193.71	11.4197	23.7081	94.0393	0.1631	1203	28.9733	1.4631	1.0929	0.0069	18.63
16	Edge	14	宁陕梁家庄	QL	QL18	NSLJ	3	1203	33.4105	108.395	0.1429	0.08	0.054		0.0215	1.4641	1.619	2.752	0.1376	0.0036	3.0291	201808	6.7238	193.71	11.4197	23.7081	94.0393	0.1631	1203	28.9733	1.4631	1.0929	0.0069	18.63
16	Edge	14	宁陕梁家庄	QL	QL18	NSLJ	3	1203	33.4105	108.395	0.1429	0.08	0.054		0.0215	1.3978	1.3149	2.621	0.1311	0.004	2.6786	201808	6.7238	193.71	11.4197	23.7081	94.0393	0.1631	1203	28.9733	1.4631	1.0929	0.0069	18.63
16	Edge	14	宁陕梁家庄	QL	QL18	NSLJ	3	1203	33.4105	108.395	0.1429	0.08	0.054		0.0215	1.433	1.4243	2.5637	0.1282	0.0042	2.7003	201808	6.7238	193.71	11.4197	23.7081	94.0393	0.1631	1203	28.9733	1.4631	1.0929	0.0069	18.63
16	Edge	14	宁陕梁家庄	QL	QL18	NSLJ	3	1203	33.4105	108.395	0.1429	0.08	0.054		0.0215	1.607	1.3284	3.0142	0.1507	0.003	2.6571	201808	6.7238	193.71	11.4197	23.7081	94.0393	0.1631	1203	28.9733	1.4631	1.0929	0.0069	18.63
16	Edge	14	宁陕梁家庄	QL	QL18	NSLJ	3	1203	33.4105	108.395	0.1429	0.08	0.054		0.0215	1.3779	1.4673	2.5986	0.1299	0.0041	2.8865	201808	6.7238	193.71	11.4197	23.7081	94.0393	0.1631	1203	28.9733	1.4631	1.0929	0.0069	18.63
16	Edge	14	宁陕梁家庄	QL	QL18	NSLJ	3	1203	33.4105	108.395	0.1429	0.08	0.054		0.0215	1.5275	1.2489	2.7612	0.1381	0.0036	2.6382	201808	6.7238	193.71	11.4197	23.7081	94.0393	0.1631	1203	28.9733	1.4631	1.0929	0.0069	18.63
16	Edge	14	宁陕梁家庄	QL	QL18	NSLJ	3	1203	33.4105	108.395	0.1429	0.08	0.054		0.0215	1.4596	1.5344	2.6251	0.1313	0.004	3.0202	201808	6.7238	193.71	11.4197	23.7081	94.0393	0.1631	1203	28.9733	1.4631	1.0929	0.0069	18.63
16	Edge	14	宁陕梁家庄	QL	QL18	NSLJ	3	1203	33.4105	108.395	0.1429	0.08	0.054		0.0215	1.2501	1.2206	2.8684	0.1434	0.0033	2.316	201808	6.7238	193.71	11.4197	23.7081	94.0393	0.1631	1203	28.9733	1.4631	1.0929	0.0069	18.63
16	Edge	14	宁陕梁家庄	QL	QL18	NSLJ	3	1203	33.4105	108.395	0.1429	0.08	0.054		0.0215	1.5519	1.3191	2.1835	0.1092	0.0057	2.7862	201808	6.7238	193.71	11.4197	23.7081	94.0393	0.1631	1203	28.9733	1.4631	1.0929	0.0069	18.63
16	Edge	14	宁陕梁家庄	QL	QL18	NSLJ	3	1203	33.4105	108.395	0.1429	0.08	0.054		0.0215	1.555	1.1896	2.6463	0.1323	0.0039	2.558	201808	6.7238	193.71	11.4197	23.7081	94.0393	0.1631	1203	28.9733	1.4631	1.0929	0.0069	18.63
16	Edge	14	宁陕梁家庄	QL	QL18	NSLJ	3	1203	33.4105	108.395	0.1429	0.08	0.054		0.0215	1.4929	1.3113	2.5264	0.1263	0.0043	2.6185	201808	6.7238	193.71	11.4197	23.7081	94.0393	0.1631	1203	28.9733	1.4631	1.0929	0.0069	18.63
16	Edge	14	宁陕梁家庄	QL	QL18	NSLJ	3	1203	33.4105	108.395	0.1429	0.08	0.054		0.0215	1.5319	1.2393	2.4044	0.1202	0.0047	2.8021	201808	6.7238	193.71	11.4197	23.7081	94.0393	0.1631	1203	28.9733	1.4631	1.0929	0.0069	18.63
16	Edge	14	宁陕梁家庄	QL	QL18	NSLJ	3	1203	33.4105	108.395	0.1429	0.08	0.054		0.0215	1.4012	1.6607	2.5708	0.1285	0.0041	2.8289	201808	6.7238	193.71	11.4197	23.7081	94.0393	0.1631	1203	28.9733	1.4631	1.0929	0.0069	18.63
16	Edge	14	宁陕梁家庄	QL	QL18	NSLJ	3	1203	33.4105	108.395	0.1429	0.08	0.054		0.0215	1.3862	1.4419	2.7098	0.1355	0.0037	2.3285	201808	6.7238	193.71	11.4197	23.7081	94.0393	0.1631	1203	28.9733	1.4631	1.0929	0.0069	18.63
16	Edge	14	宁陕梁家庄	QL	QL18	NSLJ	3	1203	33.4105	108.395	0.1429	0.08	0.054		0.0215	1.4261	1.332	2.9193	0.146	0.0032	2.3642	201808	6.7238	193.71	11.4197	23.7081	94.0393	0.1631	1203	28.9733	1.4631	1.0929	0.0069	18.63
16	Edge	14	宁陕梁家庄	QL	QL18	NSLJ	3	1203	33.4105	108.395	0.1429	0.08	0.054		0.0215	1.5045	1.377	2.9235	0.1462	0.0032	2.8153	201808	6.7238	193.71	11.4197	23.7081	94.0393	0.1631	1203	28.9733	1.4631	1.0929	0.0069	18.63
16	Edge	14	宁陕梁家庄	QL	QL18	NSLJ	3	1203	33.4105	108.395	0.1429	0.08	0.054		0.0215	1.4918	1.365	2.4372	0.1219	0.0046	2.8132	201808	6.7238	193.71	11.4197	23.7081	94.0393	0.1631	1203	28.9733	1.4631	1.0929	0.0069	18.63
16	Edge	14	宁陕梁家庄	QL	QL18	NSLJ	3	1203	33.4105	108.395	0.1429	0.08	0.054		0.0215	1.3993	1.3414	2.4458	0.1223	0.0046	2.3348	201808	6.7238	193.71	11.4197	23.7081	94.0393	0.1631	1203	28.9733	1.4631	1.0929	0.0069	18.63
16	Edge	14	宁陕梁家庄	QL	QL18	NSLJ	3	1203	33.4105	108.395	0.1429	0.08	0.054		0.0215	1.6452	0.9852	1.8481	0.0924	0.008	2.4815	201808	6.7238	193.71	11.4197	23.7081	94.0393	0.1631	1203	28.9733	1.4631	1.0929	0.0069	18.63
16	Edge	14	宁陕梁家庄	QL	QL18	NSLJ	3	1203	33.4105	108.395	0.1429	0.08	0.054		0.0215	1.501	1.3481	2.0733	0.1037	0.0064	2.8525	201808	6.7238	193.71	11.4197	23.7081	94.0393	0.1631	1203	28.9733	1.4631	1.0929	0.0069	18.63
16	Edge	14	宁陕梁家庄	QL	QL18	NSLJ	3	1203	33.4105	108.395	0.1429	0.08	0.054		0.0215	1.3968	1.2792	2.5086	0.1254	0.0043	2.633	201808	6.7238	193.71	11.4197	23.7081	94.0393	0.1631	1203	28.9733	1.4631	1.0929	0.0069	18.63
16	Edge	14	宁陕梁家庄	QL	QL18	NSLJ	3	1203	33.4105	108.395	0.1429	0.08	0.054		0.0215	1.3383	1.2207	2.287	0.1144	0.0052	2.5638	201808	6.7238	193.71	11.4197	23.7081	94.0393	0.1631	1203	28.9733	1.4631	1.0929	0.0069	18.63
16	Edge	14	宁陕梁家庄	QL	QL18	NSLJ	3	1203	33.4105	108.395	0.1429	0.08	0.054		0.0215	1.4077	1.2501	2.7638	0.1382	0.0036	2.5226	201808	6.7238	193.71	11.4197	23.7081	94.0393	0.1631	1203	28.9733	1.4631	1.0929	0.0069	18.63
16	Edge	14	宁陕梁家庄	QL	QL18	NSLJ	4	1203	33.4105	108.395	0.1429	0.08	0.054		0.0215	1.3664	1.5312	2.4854	0.1243	0.0044	2.8279	201808	6.7238	193.71	11.4197	23.7081	94.0393	0.1631	1203	28.9733	1.4631	1.0929	0.0069	18.63
16	Edge	14	宁陕梁家庄	QL	QL18	NSLJ	4	1203	33.4105	108.395	0.1429	0.08	0.054		0.0215	1.4875	1.5073	3.3987	0.1699	0.0024	2.9402	201808	6.7238	193.71	11.4197	23.7081	94.0393	0.1631	1203	28.9733	1.4631	1.0929	0.0069	18.63
16	Edge	14	宁陕梁家庄	QL	QL18	NSLJ	4	1203	33.4105	108.395	0.1429	0.08	0.054		0.0215	1.3321	1.2957	2.4453	0.1223	0.0046	2.4627	201808	6.7238	193.71	11.4197	23.7081	94.0393	0.1631	1203	28.9733	1.4631	1.0929	0.0069	18.63
16	Edge	14	宁陕梁家庄	QL	QL18	NSLJ	4	1203	33.4105	108.395	0.1429	0.08	0.054		0.0215	1.3333	1.5488	3.4492	0.1725	0.0023	2.6689	201808	6.7238	193.71	11.4197	23.7081	94.0393	0.1631	1203	28.9733	1.4631	1.0929	0.0069	18.63
16	Edge	14	宁陕梁家庄	QL	QL18	NSLJ	4	1203	33.4105	108.395	0.1429	0.08	0.054		0.0215	1.2792	1.2055	2.4572	0.1229	0.0045	2.2474	201808	6.7238	193.71	11.4197	23.7081	94.0393	0.1631	1203	28.9733	1.4631	1.0929	0.0069	18.63
16	Edge	14	宁陕梁家庄	QL	QL18	NSLJ	4	1203	33.4105	108.395	0.1429	0.08	0.054		0.0215	1.5551	1.4025	3.0237	0.1512	0.003	2.8169	201808	6.7238	193.71	11.4197	23.7081	94.0393	0.1631	1203	28.9733	1.4631	1.0929	0.0069	18.63
16	Edge	14	宁陕梁家庄	QL	QL18	NSLJ	4	1203	33.4105	108.395	0.1429	0.08	0.054		0.0215	1.4371	1.4917	2.4327	0.1216	0.0046	2.7594	201808	6.7238	193.71	11.4197	23.7081	94.0393	0.1631	1203	28.9733	1.4631	1.0929	0.0069	18.63
16	Edge	14	宁陕梁家庄	QL	QL18	NSLJ	4	1203	33.4105	108.395	0.1429	0.08	0.054		0.0215	1.3494	1.2206	2.5689	0.1284	0.0041	2.641	201808	6.7238	193.71	11.4197	23.7081	94.0393	0.1631	1203	28.9733	1.4631	1.0929	0.0069	18.63
16	Edge	14	宁陕梁家庄	QL	QL18	NSLJ	4	1203	33.4105	108.395	0.1429	0.08	0.054		0.0215	1.4787	1.4712	2.475	0.1238	0.0045	2.8682	201808	6.7238	193.71	11.4197	23.7081	94.0393	0.1631	1203	28.9733	1.4631	1.0929	0.0069	18.63
16	Edge	14	宁陕梁家庄	QL	QL18	NSLJ	4	1203	33.4105	108.395	0.1429	0.08	0.054		0.0215	1.5628	1.165	2.5573	0.1279	0.0042	2.6266	201808	6.7238	193.71	11.4197	23.7081	94.0393	0.1631	1203	28.9733	1.4631	1.0929	0.0069	18.63
16	Edge	14	宁陕梁家庄	QL	QL18	NSLJ	4	1203	33.4105	108.395	0.1429	0.08	0.054		0.0215	1.365	1.2445	2.558	0.1279	0.0042	2.5713	201808	6.7238	193.71	11.4197	23.7081	94.0393	0.1631	1203	28.9733	1.4631	1.0929	0.0069	18.63
16	Edge	14	宁陕梁家庄	QL	QL18	NSLJ	4	1203	33.4105	108.395	0.1429	0.08	0.054		0.0215	1.4796	1.1465	2.3018	0.1151	0.0052	2.4464	201808	6.7238	193.71	11.4197	23.7081	94.0393	0.1631	1203	28.9733	1.4631	1.0929	0.0069	18.63
16	Edge	14	宁陕梁家庄	QL	QL18	NSLJ	4	1203	33.4105	108.395	0.1429	0.08	0.054		0.0215	1.3834	1.2126	2.2433	0.1122	0.0054	2.4901	201808	6.7238	193.71	11.4197	23.7081	94.0393	0.1631	1203	28.9733	1.4631	1.0929	0.0069	18.63
16	Edge	14	宁陕梁家庄	QL	QL18	NSLJ	4	1203	33.4105	108.395	0.1429	0.08	0.054		0.0215	1.4624	1.3526	2.8188	0.1409	0.0034	2.716	201808	6.7238	193.71	11.4197	23.7081	94.0393	0.1631	1203	28.9733	1.4631	1.0929	0.0069	18.63
16	Edge	14	宁陕梁家庄	QL	QL18	NSLJ	4	1203	33.4105	108.395	0.1429	0.08	0.054		0.0215	1.4947	1.4149	2.549	0.1275	0.0042	2.8297	201808	6.7238	193.71	11.4197	23.7081	94.0393	0.1631	1203	28.9733	1.4631	1.0929	0.0069	18.63
16	Edge	14	宁陕梁家庄	QL	QL18	NSLJ	4	1203	33.4105	108.395	0.1429	0.08	0.054		0.0215	1.3513	1.1665	1.9658	0.0983	0.0071	2.5389	201808	6.7238	193.71	11.4197	23.7081	94.0393	0.1631	1203	28.9733	1.4631	1.0929	0.0069	18.63
16	Edge	14	宁陕梁家庄	QL	QL18	NSLJ	4	1203	33.4105	108.395	0.1429	0.08	0.054		0.0215	1.4976	1.8979	2.4865	0.1243	0.0044	3.3669	201808	6.7238	193.71	11.4197	23.7081	94.0393	0.1631	1203	28.9733	1.4631	1.0929	0.0069	18.63
16	Edge	14	宁陕梁家庄	QL	QL18	NSLJ	4	1203	33.4105	108.395	0.1429	0.08	0.054		0.0215	1.3343	1.3041	2.558	0.1279	0.0042	2.5502	201808	6.7238	193.71	11.4197	23.7081	94.0393	0.1631	1203	28.9733	1.4631	1.0929	0.0069	18.63
16	Edge	14	宁陕梁家庄	QL	QL18	NSLJ	4	1203	33.4105	108.395	0.1429	0.08	0.054		0.0215	1.432	1.2393	2.1324	0.1066	0.006	2.8099	201808	6.7238	193.71	11.4197	23.7081	94.0393	0.1631	1203	28.9733	1.4631	1.0929	0.0069	18.63
16	Edge	14	宁陕梁家庄	QL	QL18	NSLJ	4	1203	33.4105	108.395	0.1429	0.08	0.054		0.0215	1.4612	1.0406	2.2256	0.1113	0.0055	2.3558	201808	6.7238	193.71	11.4197	23.7081	94.0393	0.1631	1203	28.9733	1.4631	1.0929	0.0069	18.63
16	Edge	14	宁陕梁家庄	QL	QL18	NSLJ	4	1203	33.4105	108.395	0.1429	0.08	0.054		0.0215	1.4087	0.9884	1.755	0.0878	0.0089	2.2204	201808	6.7238	193.71	11.4197	23.7081	94.0393	0.1631	1203	28.9733	1.4631	1.0929	0.0069	18.63
16	Edge	14	宁陕梁家庄	QL	QL18	NSLJ	4	1203	33.4105	108.395	0.1429	0.08	0.054		0.0215	1.4378	0.9132	1.7153	0.0858	0.0093	2.3246	201808	6.7238	193.71	11.4197	23.7081	94.0393	0.1631	1203	28.9733	1.4631	1.0929	0.0069	18.63
16	Edge	14	宁陕梁家庄	QL	QL18	NSLJ	4	1203	33.4105	108.395	0.1429	0.08	0.054		0.0215	1.4583	1.1161	2.478	0.1239	0.0045	2.4178	201808	6.7238	193.71	11.4197	23.7081	94.0393	0.1631	1203	28.9733	1.4631	1.0929	0.0069	18.63
16	Edge	14	宁陕梁家庄	QL	QL18	NSLJ	4	1203	33.4105	108.395	0.1429	0.08	0.054		0.0215	1.462	1.4208	2.8029	0.1401	0.0035	2.7498	201808	6.7238	193.71	11.4197	23.7081	94.0393	0.1631	1203	28.9733	1.4631	1.0929	0.0069	18.63
16	Edge	14	宁陕梁家庄	QL	QL18	NSLJ	4	1203	33.4105	108.395	0.1429	0.08	0.054		0.0215	1.4629	1.1962	2.6385	0.1319	0.0039	2.5045	201808	6.7238	193.71	11.4197	23.7081	94.0393	0.1631	1203	28.9733	1.4631	1.0929	0.0069	18.63
16	Edge	14	宁陕梁家庄	QL	QL18	NSLJ	4	1203	33.4105	108.395	0.1429	0.08	0.054		0.0215	1.5261	1.2187	2.2526	0.1126	0.0054	2.76	201808	6.7238	193.71	11.4197	23.7081	94.0393	0.1631	1203	28.9733	1.4631	1.0929	0.0069	18.63
16	Edge	14	宁陕梁家庄	QL	QL18	NSLJ	4	1203	33.4105	108.395	0.1429	0.08	0.054		0.0215	1.3942	1.2851	2.6533	0.1327	0.0039	2.7973	201808	6.7238	193.71	11.4197	23.7081	94.0393	0.1631	1203	28.9733	1.4631	1.0929	0.0069	18.63
16	Edge	14	宁陕梁家庄	QL	QL18	NSLJ	4	1203	33.4105	108.395	0.1429	0.08	0.054		0.0215	1.5337	0.9796	2.1298	0.1065	0.006	2.4228	201808	6.7238	193.71	11.4197	23.7081	94.0393	0.1631	1203	28.9733	1.4631	1.0929	0.0069	18.63
16	Edge	14	宁陕梁家庄	QL	QL18	NSLJ	4	1203	33.4105	108.395	0.1429	0.08	0.054		0.0215	1.2738	1.2835	2.4592	0.123	0.0045	2.578	201808	6.7238	193.71	11.4197	23.7081	94.0393	0.1631	1203	28.9733	1.4631	1.0929	0.0069	18.63
16	Edge	14	宁陕梁家庄	QL	QL18	NSLJ	4	1203	33.4105	108.395	0.1429	0.08	0.054		0.0215	1.3952	0.9651	1.9013	0.0951	0.0076	2.4013	201808	6.7238	193.71	11.4197	23.7081	94.0393	0.1631	1203	28.9733	1.4631	1.0929	0.0069	18.63
16	Edge	14	宁陕梁家庄	QL	QL18	NSLJ	5	1203	33.4105	108.395	0.1429	0.08	0.054		0.0215	1.2694	1.1249	1.8398	0.092	0.0081	2.4088	201808	6.7238	193.71	11.4197	23.7081	94.0393	0.1631	1203	28.9733	1.4631	1.0929	0.0069	18.63
16	Edge	14	宁陕梁家庄	QL	QL18	NSLJ	5	1203	33.4105	108.395	0.1429	0.08	0.054		0.0215	1.315	0.7834	1.664	0.0832	0.0099	2.0488	201808	6.7238	193.71	11.4197	23.7081	94.0393	0.1631	1203	28.9733	1.4631	1.0929	0.0069	18.63
16	Edge	14	宁陕梁家庄	QL	QL18	NSLJ	5	1203	33.4105	108.395	0.1429	0.08	0.054		0.0215	1.3644	1.1848	1.9485	0.0974	0.0072	2.4905	201808	6.7238	193.71	11.4197	23.7081	94.0393	0.1631	1203	28.9733	1.4631	1.0929	0.0069	18.63
16	Edge	14	宁陕梁家庄	QL	QL18	NSLJ	5	1203	33.4105	108.395	0.1429	0.08	0.054		0.0215	1.3383	1.124	2.2503	0.1125	0.0054	2.3477	201808	6.7238	193.71	11.4197	23.7081	94.0393	0.1631	1203	28.9733	1.4631	1.0929	0.0069	18.63
16	Edge	14	宁陕梁家庄	QL	QL18	NSLJ	5	1203	33.4105	108.395	0.1429	0.08	0.054		0.0215	1.4359	1.1896	2.5862	0.1293	0.0041	2.621	201808	6.7238	193.71	11.4197	23.7081	94.0393	0.1631	1203	28.9733	1.4631	1.0929	0.0069	18.63
16	Edge	14	宁陕梁家庄	QL	QL18	NSLJ	5	1203	33.4105	108.395	0.1429	0.08	0.054		0.0215	1.3056	1.2562	2.6485	0.1324	0.0039	2.3538	201808	6.7238	193.71	11.4197	23.7081	94.0393	0.1631	1203	28.9733	1.4631	1.0929	0.0069	18.63
16	Edge	14	宁陕梁家庄	QL	QL18	NSLJ	5	1203	33.4105	108.395	0.1429	0.08	0.054		0.0215	1.3701	1.2118	2.3538	0.1177	0.0049	2.6514	201808	6.7238	193.71	11.4197	23.7081	94.0393	0.1631	1203	28.9733	1.4631	1.0929	0.0069	18.63
16	Edge	14	宁陕梁家庄	QL	QL18	NSLJ	5	1203	33.4105	108.395	0.1429	0.08	0.054		0.0215	1.3043	1.3027	2.5589	0.1279	0.0042	2.4386	201808	6.7238	193.71	11.4197	23.7081	94.0393	0.1631	1203	28.9733	1.4631	1.0929	0.0069	18.63
16	Edge	14	宁陕梁家庄	QL	QL18	NSLJ	5	1203	33.4105	108.395	0.1429	0.08	0.054		0.0215	1.3387	1.0809	2.1872	0.1094	0.0057	2.3325	201808	6.7238	193.71	11.4197	23.7081	94.0393	0.1631	1203	28.9733	1.4631	1.0929	0.0069	18.63
16	Edge	14	宁陕梁家庄	QL	QL18	NSLJ	5	1203	33.4105	108.395	0.1429	0.08	0.054		0.0215	1.4255	1.124	1.9879	0.0994	0.0069	2.4104	201808	6.7238	193.71	11.4197	23.7081	94.0393	0.1631	1203	28.9733	1.4631	1.0929	0.0069	18.63
16	Edge	14	宁陕梁家庄	QL	QL18	NSLJ	5	1203	33.4105	108.395	0.1429	0.08	0.054		0.0215	1.4054	1.0337	2.007	0.1004	0.0068	2.4553	201808	6.7238	193.71	11.4197	23.7081	94.0393	0.1631	1203	28.9733	1.4631	1.0929	0.0069	18.63
16	Edge	14	宁陕梁家庄	QL	QL18	NSLJ	5	1203	33.4105	108.395	0.1429	0.08	0.054		0.0215	1.3085	1.3248	3.0037	0.1502	0.003	2.3483	201808	6.7238	193.71	11.4197	23.7081	94.0393	0.1631	1203	28.9733	1.4631	1.0929	0.0069	18.63
16	Edge	14	宁陕梁家庄	QL	QL18	NSLJ	5	1203	33.4105	108.395	0.1429	0.08	0.054		0.0215	1.3705	1.4792	2.0359	0.1018	0.0066	2.8117	201808	6.7238	193.71	11.4197	23.7081	94.0393	0.1631	1203	28.9733	1.4631	1.0929	0.0069	18.63
16	Edge	14	宁陕梁家庄	QL	QL18	NSLJ	5	1203	33.4105	108.395	0.1429	0.08	0.054		0.0215	1.3284	1.3037	2.1647	0.1082	0.0058	2.4294	201808	6.7238	193.71	11.4197	23.7081	94.0393	0.1631	1203	28.9733	1.4631	1.0929	0.0069	18.63
16	Edge	14	宁陕梁家庄	QL	QL18	NSLJ	5	1203	33.4105	108.395	0.1429	0.08	0.054		0.0215	1.2851	0.9265	2.323	0.1162	0.0051	2.3487	201808	6.7238	193.71	11.4197	23.7081	94.0393	0.1631	1203	28.9733	1.4631	1.0929	0.0069	18.63
16	Edge	14	宁陕梁家庄	QL	QL18	NSLJ	5	1203	33.4105	108.395	0.1429	0.08	0.054		0.0215	1.3253	1.0233	2.1569	0.1078	0.0059	2.2226	201808	6.7238	193.71	11.4197	23.7081	94.0393	0.1631	1203	28.9733	1.4631	1.0929	0.0069	18.63
16	Edge	14	宁陕梁家庄	QL	QL18	NSLJ	5	1203	33.4105	108.395	0.1429	0.08	0.054		0.0215	1.4473	1.5223	2.8383	0.1419	0.0034	2.6786	201808	6.7238	193.71	11.4197	23.7081	94.0393	0.1631	1203	28.9733	1.4631	1.0929	0.0069	18.63
16	Edge	14	宁陕梁家庄	QL	QL18	NSLJ	5	1203	33.4105	108.395	0.1429	0.08	0.054		0.0215	1.4865	1.4812	3.2077	0.1604	0.0027	2.634	201808	6.7238	193.71	11.4197	23.7081	94.0393	0.1631	1203	28.9733	1.4631	1.0929	0.0069	18.63
16	Edge	14	宁陕梁家庄	QL	QL18	NSLJ	5	1203	33.4105	108.395	0.1429	0.08	0.054		0.0215	1.3011	1.2547	1.9266	0.0963	0.0074	2.5417	201808	6.7238	193.71	11.4197	23.7081	94.0393	0.1631	1203	28.9733	1.4631	1.0929	0.0069	18.63
16	Edge	14	宁陕梁家庄	QL	QL18	NSLJ	5	1203	33.4105	108.395	0.1429	0.08	0.054		0.0215	1.3455	1.1298	2.4958	0.1248	0.0044	2.3404	201808	6.7238	193.71	11.4197	23.7081	94.0393	0.1631	1203	28.9733	1.4631	1.0929	0.0069	18.63
16	Edge	14	宁陕梁家庄	QL	QL18	NSLJ	5	1203	33.4105	108.395	0.1429	0.08	0.054		0.0215	1.3871	1.4255	2.7113	0.1356	0.0037	2.7584	201808	6.7238	193.71	11.4197	23.7081	94.0393	0.1631	1203	28.9733	1.4631	1.0929	0.0069	18.63
16	Edge	14	宁陕梁家庄	QL	QL18	NSLJ	5	1203	33.4105	108.395	0.1429	0.08	0.054		0.0215	1.3933	1.2089	2.0976	0.1049	0.0062	2.5254	201808	6.7238	193.71	11.4197	23.7081	94.0393	0.1631	1203	28.9733	1.4631	1.0929	0.0069	18.63
16	Edge	14	宁陕梁家庄	QL	QL18	NSLJ	5	1203	33.4105	108.395	0.1429	0.08	0.054		0.0215	1.3766	1.1792	2.0764	0.1038	0.0063	2.4153	201808	6.7238	193.71	11.4197	23.7081	94.0393	0.1631	1203	28.9733	1.4631	1.0929	0.0069	18.63
16	Edge	14	宁陕梁家庄	QL	QL18	NSLJ	5	1203	33.4105	108.395	0.1429	0.08	0.054		0.0215	1.4469	1.3117	2.2713	0.1136	0.0053	2.4586	201808	6.7238	193.71	11.4197	23.7081	94.0393	0.1631	1203	28.9733	1.4631	1.0929	0.0069	18.63
16	Edge	14	宁陕梁家庄	QL	QL18	NSLJ	5	1203	33.4105	108.395	0.1429	0.08	0.054		0.0215	1.3449	1.0546	1.9203	0.096	0.0074	2.3499	201808	6.7238	193.71	11.4197	23.7081	94.0393	0.1631	1203	28.9733	1.4631	1.0929	0.0069	18.63
16	Edge	14	宁陕梁家庄	QL	QL18	NSLJ	5	1203	33.4105	108.395	0.1429	0.08	0.054		0.0215	1.4271	1.409	2.4138	0.1207	0.0047	2.6882	201808	6.7238	193.71	11.4197	23.7081	94.0393	0.1631	1203	28.9733	1.4631	1.0929	0.0069	18.63
16	Edge	14	宁陕梁家庄	QL	QL18	NSLJ	5	1203	33.4105	108.395	0.1429	0.08	0.054		0.0215	1.4785	0.8343	2.0084	0.1004	0.0068	2.2767	201808	6.7238	193.71	11.4197	23.7081	94.0393	0.1631	1203	28.9733	1.4631	1.0929	0.0069	18.63
16	Edge	14	宁陕梁家庄	QL	QL18	NSLJ	5	1203	33.4105	108.395	0.1429	0.08	0.054		0.0215	1.6335	1.3204	2.4787	0.1239	0.0045	2.8084	201808	6.7238	193.71	11.4197	23.7081	94.0393	0.1631	1203	28.9733	1.4631	1.0929	0.0069	18.63
16	Edge	14	宁陕梁家庄	QL	QL18	NSLJ	5	1203	33.4105	108.395	0.1429	0.08	0.054		0.0215	1.3282	1.1493	2.4969	0.1248	0.0044	2.3324	201808	6.7238	193.71	11.4197	23.7081	94.0393	0.1631	1203	28.9733	1.4631	1.0929	0.0069	18.63
16	Edge	14	宁陕梁家庄	QL	QL18	NSLJ	5	1203	33.4105	108.395	0.1429	0.08	0.054		0.0215	1.4946	1.3578	2.6986	0.1349	0.0038	2.7611	201808	6.7238	193.71	11.4197	23.7081	94.0393	0.1631	1203	28.9733	1.4631	1.0929	0.0069	18.63
16	Edge	14	宁陕梁家庄	QL	QL18	NSLJ	6	1203	33.4105	108.395	0.1429	0.08	0.054		0.0215	1.326	1.2633	2.5703	0.1285	0.0041	2.5631	201808	6.7238	193.71	11.4197	23.7081	94.0393	0.1631	1203	28.9733	1.4631	1.0929	0.0069	18.63
16	Edge	14	宁陕梁家庄	QL	QL18	NSLJ	6	1203	33.4105	108.395	0.1429	0.08	0.054		0.0215	1.447	1.4295	1.9162	0.0958	0.0075	2.9083	201808	6.7238	193.71	11.4197	23.7081	94.0393	0.1631	1203	28.9733	1.4631	1.0929	0.0069	18.63
16	Edge	14	宁陕梁家庄	QL	QL18	NSLJ	6	1203	33.4105	108.395	0.1429	0.08	0.054		0.0215	1.448	1.224	2.1321	0.1066	0.006	2.6601	201808	6.7238	193.71	11.4197	23.7081	94.0393	0.1631	1203	28.9733	1.4631	1.0929	0.0069	18.63
16	Edge	14	宁陕梁家庄	QL	QL18	NSLJ	6	1203	33.4105	108.395	0.1429	0.08	0.054		0.0215	1.4219	1.3471	2.7282	0.1364	0.0037	2.6539	201808	6.7238	193.71	11.4197	23.7081	94.0393	0.1631	1203	28.9733	1.4631	1.0929	0.0069	18.63
16	Edge	14	宁陕梁家庄	QL	QL18	NSLJ	6	1203	33.4105	108.395	0.1429	0.08	0.054		0.0215	1.3661	1.257	2.392	0.1196	0.0048	2.494	201808	6.7238	193.71	11.4197	23.7081	94.0393	0.1631	1203	28.9733	1.4631	1.0929	0.0069	18.63
16	Edge	14	宁陕梁家庄	QL	QL18	NSLJ	6	1203	33.4105	108.395	0.1429	0.08	0.054		0.0215	1.3792	1.0961	2.1204	0.106	0.0061	2.3947	201808	6.7238	193.71	11.4197	23.7081	94.0393	0.1631	1203	28.9733	1.4631	1.0929	0.0069	18.63
16	Edge	14	宁陕梁家庄	QL	QL18	NSLJ	6	1203	33.4105	108.395	0.1429	0.08	0.054		0.0215	1.3944	1.0789	1.7425	0.0871	0.009	2.4389	201808	6.7238	193.71	11.4197	23.7081	94.0393	0.1631	1203	28.9733	1.4631	1.0929	0.0069	18.63
16	Edge	14	宁陕梁家庄	QL	QL18	NSLJ	6	1203	33.4105	108.395	0.1429	0.08	0.054		0.0215	1.3557	1.02	2.3107	0.1155	0.0051	2.3698	201808	6.7238	193.71	11.4197	23.7081	94.0393	0.1631	1203	28.9733	1.4631	1.0929	0.0069	18.63
16	Edge	14	宁陕梁家庄	QL	QL18	NSLJ	6	1203	33.4105	108.395	0.1429	0.08	0.054		0.0215	1.4145	1.6059	2.3028	0.1151	0.0052	2.7937	201808	6.7238	193.71	11.4197	23.7081	94.0393	0.1631	1203	28.9733	1.4631	1.0929	0.0069	18.63
16	Edge	14	宁陕梁家庄	QL	QL18	NSLJ	6	1203	33.4105	108.395	0.1429	0.08	0.054		0.0215	1.3465	1.2844	2.5763	0.1288	0.0041	2.6145	201808	6.7238	193.71	11.4197	23.7081	94.0393	0.1631	1203	28.9733	1.4631	1.0929	0.0069	18.63
16	Edge	14	宁陕梁家庄	QL	QL18	NSLJ	6	1203	33.4105	108.395	0.1429	0.08	0.054		0.0215	1.5261	1.4295	2.9041	0.1452	0.0032	2.7508	201808	6.7238	193.71	11.4197	23.7081	94.0393	0.1631	1203	28.9733	1.4631	1.0929	0.0069	18.63
16	Edge	14	宁陕梁家庄	QL	QL18	NSLJ	6	1203	33.4105	108.395	0.1429	0.08	0.054		0.0215	1.3468	1.0214	2.3574	0.1179	0.0049	2.3578	201808	6.7238	193.71	11.4197	23.7081	94.0393	0.1631	1203	28.9733	1.4631	1.0929	0.0069	18.63
16	Edge	14	宁陕梁家庄	QL	QL18	NSLJ	6	1203	33.4105	108.395	0.1429	0.08	0.054		0.0215	1.4183	1.3327	1.9935	0.0997	0.0069	2.6769	201808	6.7238	193.71	11.4197	23.7081	94.0393	0.1631	1203	28.9733	1.4631	1.0929	0.0069	18.63
16	Edge	14	宁陕梁家庄	QL	QL18	NSLJ	6	1203	33.4105	108.395	0.1429	0.08	0.054		0.0215	1.4961	1.4473	2.9878	0.1494	0.0031	2.7924	201808	6.7238	193.71	11.4197	23.7081	94.0393	0.1631	1203	28.9733	1.4631	1.0929	0.0069	18.63
16	Edge	14	宁陕梁家庄	QL	QL18	NSLJ	6	1203	33.4105	108.395	0.1429	0.08	0.054		0.0215	1.346	1.2385	2.4969	0.1248	0.0044	2.4485	201808	6.7238	193.71	11.4197	23.7081	94.0393	0.1631	1203	28.9733	1.4631	1.0929	0.0069	18.63
16	Edge	14	宁陕梁家庄	QL	QL18	NSLJ	6	1203	33.4105	108.395	0.1429	0.08	0.054		0.0215	1.4564	1.5777	2.7276	0.1364	0.0037	2.8649	201808	6.7238	193.71	11.4197	23.7081	94.0393	0.1631	1203	28.9733	1.4631	1.0929	0.0069	18.63
16	Edge	14	宁陕梁家庄	QL	QL18	NSLJ	6	1203	33.4105	108.395	0.1429	0.08	0.054		0.0215	1.5345	1.4083	2.3325	0.1166	0.005	2.924	201808	6.7238	193.71	11.4197	23.7081	94.0393	0.1631	1203	28.9733	1.4631	1.0929	0.0069	18.63
16	Edge	14	宁陕梁家庄	QL	QL18	NSLJ	6	1203	33.4105	108.395	0.1429	0.08	0.054		0.0215	1.4602	1.2189	2.431	0.1216	0.0046	2.5645	201808	6.7238	193.71	11.4197	23.7081	94.0393	0.1631	1203	28.9733	1.4631	1.0929	0.0069	18.63
16	Edge	14	宁陕梁家庄	QL	QL18	NSLJ	6	1203	33.4105	108.395	0.1429	0.08	0.054		0.0215	1.4371	1.7249	3.2116	0.1606	0.0027	2.9316	201808	6.7238	193.71	11.4197	23.7081	94.0393	0.1631	1203	28.9733	1.4631	1.0929	0.0069	18.63
16	Edge	14	宁陕梁家庄	QL	QL18	NSLJ	6	1203	33.4105	108.395	0.1429	0.08	0.054		0.0215	1.6176	1.1994	2.6533	0.1327	0.0039	2.6145	201808	6.7238	193.71	11.4197	23.7081	94.0393	0.1631	1203	28.9733	1.4631	1.0929	0.0069	18.63
16	Edge	14	宁陕梁家庄	QL	QL18	NSLJ	6	1203	33.4105	108.395	0.1429	0.08	0.054		0.0215	1.4605	1.5553	2.4863	0.1243	0.0044	2.9928	201808	6.7238	193.71	11.4197	23.7081	94.0393	0.1631	1203	28.9733	1.4631	1.0929	0.0069	18.63
16	Edge	14	宁陕梁家庄	QL	QL18	NSLJ	6	1203	33.4105	108.395	0.1429	0.08	0.054		0.0215	1.5316	1.1857	2.633	0.1317	0.0039	2.6571	201808	6.7238	193.71	11.4197	23.7081	94.0393	0.1631	1203	28.9733	1.4631	1.0929	0.0069	18.63
16	Edge	14	宁陕梁家庄	QL	QL18	NSLJ	6	1203	33.4105	108.395	0.1429	0.08	0.054		0.0215	1.4085	1.3198	2.2329	0.1116	0.0055	2.7048	201808	6.7238	193.71	11.4197	23.7081	94.0393	0.1631	1203	28.9733	1.4631	1.0929	0.0069	18.63
16	Edge	14	宁陕梁家庄	QL	QL18	NSLJ	6	1203	33.4105	108.395	0.1429	0.08	0.054		0.0215	1.3245	1.1143	2.3906	0.1195	0.0048	2.5533	201808	6.7238	193.71	11.4197	23.7081	94.0393	0.1631	1203	28.9733	1.4631	1.0929	0.0069	18.63
16	Edge	14	宁陕梁家庄	QL	QL18	NSLJ	6	1203	33.4105	108.395	0.1429	0.08	0.054		0.0215	1.3779	1.3224	2.0595	0.103	0.0065	2.6505	201808	6.7238	193.71	11.4197	23.7081	94.0393	0.1631	1203	28.9733	1.4631	1.0929	0.0069	18.63
16	Edge	14	宁陕梁家庄	QL	QL18	NSLJ	6	1203	33.4105	108.395	0.1429	0.08	0.054		0.0215	1.4485	1.176	2.0248	0.1012	0.0067	2.5335	201808	6.7238	193.71	11.4197	23.7081	94.0393	0.1631	1203	28.9733	1.4631	1.0929	0.0069	18.63
16	Edge	14	宁陕梁家庄	QL	QL18	NSLJ	6	1203	33.4105	108.395	0.1429	0.08	0.054		0.0215	1.4911	1.3313	2.5142	0.1257	0.0043	2.7984	201808	6.7238	193.71	11.4197	23.7081	94.0393	0.1631	1203	28.9733	1.4631	1.0929	0.0069	18.63
16	Edge	14	宁陕梁家庄	QL	QL18	NSLJ	6	1203	33.4105	108.395	0.1429	0.08	0.054		0.0215	1.3557	1.3354	2.4982	0.1249	0.0044	2.4018	201808	6.7238	193.71	11.4197	23.7081	94.0393	0.1631	1203	28.9733	1.4631	1.0929	0.0069	18.63
16	Edge	14	宁陕梁家庄	QL	QL18	NSLJ	6	1203	33.4105	108.395	0.1429	0.08	0.054		0.0215	1.3993	1.2206	2.7802	0.139	0.0035	2.6014	201808	6.7238	193.71	11.4197	23.7081	94.0393	0.1631	1203	28.9733	1.4631	1.0929	0.0069	18.63
16	Edge	14	宁陕梁家庄	QL	QL18	NSLJ	7	1203	33.4105	108.395	0.1429	0.08	0.054		0.0215	1.4583	1.1437	2.491	0.1246	0.0044	2.4004	201808	6.7238	193.71	11.4197	23.7081	94.0393	0.1631	1203	28.9733	1.4631	1.0929	0.0069	18.63
16	Edge	14	宁陕梁家庄	QL	QL18	NSLJ	7	1203	33.4105	108.395	0.1429	0.08	0.054		0.0215	1.5044	1.0585	2.2459	0.1123	0.0054	2.4865	201808	6.7238	193.71	11.4197	23.7081	94.0393	0.1631	1203	28.9733	1.4631	1.0929	0.0069	18.63
16	Edge	14	宁陕梁家庄	QL	QL18	NSLJ	7	1203	33.4105	108.395	0.1429	0.08	0.054		0.0215	1.3775	1.3064	2.4823	0.1241	0.0044	2.4487	201808	6.7238	193.71	11.4197	23.7081	94.0393	0.1631	1203	28.9733	1.4631	1.0929	0.0069	18.63
16	Edge	14	宁陕梁家庄	QL	QL18	NSLJ	7	1203	33.4105	108.395	0.1429	0.08	0.054		0.0215	1.32	1.122	1.9867	0.0993	0.0069	2.4437	201808	6.7238	193.71	11.4197	23.7081	94.0393	0.1631	1203	28.9733	1.4631	1.0929	0.0069	18.63
16	Edge	14	宁陕梁家庄	QL	QL18	NSLJ	7	1203	33.4105	108.395	0.1429	0.08	0.054		0.0215	1.3248	1.134	2.6396	0.132	0.0039	2.2384	201808	6.7238	193.71	11.4197	23.7081	94.0393	0.1631	1203	28.9733	1.4631	1.0929	0.0069	18.63
16	Edge	14	宁陕梁家庄	QL	QL18	NSLJ	7	1203	33.4105	108.395	0.1429	0.08	0.054		0.0215	1.367	1.2122	2.8132	0.1407	0.0035	2.3573	201808	6.7238	193.71	11.4197	23.7081	94.0393	0.1631	1203	28.9733	1.4631	1.0929	0.0069	18.63
16	Edge	14	宁陕梁家庄	QL	QL18	NSLJ	7	1203	33.4105	108.395	0.1429	0.08	0.054		0.0215	1.3915	1.1498	2.0923	0.1046	0.0063	2.4495	201808	6.7238	193.71	11.4197	23.7081	94.0393	0.1631	1203	28.9733	1.4631	1.0929	0.0069	18.63
16	Edge	14	宁陕梁家庄	QL	QL18	NSLJ	7	1203	33.4105	108.395	0.1429	0.08	0.054		0.0215	1.3157	1.2786	2.6248	0.1312	0.004	2.5863	201808	6.7238	193.71	11.4197	23.7081	94.0393	0.1631	1203	28.9733	1.4631	1.0929	0.0069	18.63
16	Edge	14	宁陕梁家庄	QL	QL18	NSLJ	7	1203	33.4105	108.395	0.1429	0.08	0.054		0.0215	1.4583	1.285	2.7626	0.1381	0.0036	2.3234	201808	6.7238	193.71	11.4197	23.7081	94.0393	0.1631	1203	28.9733	1.4631	1.0929	0.0069	18.63
16	Edge	14	宁陕梁家庄	QL	QL18	NSLJ	7	1203	33.4105	108.395	0.1429	0.08	0.054		0.0215	1.3526	1.5751	2.8532	0.1427	0.0034	2.7303	201808	6.7238	193.71	11.4197	23.7081	94.0393	0.1631	1203	28.9733	1.4631	1.0929	0.0069	18.63
16	Edge	14	宁陕梁家庄	QL	QL18	NSLJ	7	1203	33.4105	108.395	0.1429	0.08	0.054		0.0215	1.5316	1.54	3.0665	0.1533	0.0029	2.8512	201808	6.7238	193.71	11.4197	23.7081	94.0393	0.1631	1203	28.9733	1.4631	1.0929	0.0069	18.63
16	Edge	14	宁陕梁家庄	QL	QL18	NSLJ	7	1203	33.4105	108.395	0.1429	0.08	0.054		0.0215	1.2947	1.3779	2.9497	0.1475	0.0031	2.5114	201808	6.7238	193.71	11.4197	23.7081	94.0393	0.1631	1203	28.9733	1.4631	1.0929	0.0069	18.63
16	Edge	14	宁陕梁家庄	QL	QL18	NSLJ	7	1203	33.4105	108.395	0.1429	0.08	0.054		0.0215	1.3549	1.0777	1.9302	0.0965	0.0073	2.1849	201808	6.7238	193.71	11.4197	23.7081	94.0393	0.1631	1203	28.9733	1.4631	1.0929	0.0069	18.63
16	Edge	14	宁陕梁家庄	QL	QL18	NSLJ	7	1203	33.4105	108.395	0.1429	0.08	0.054		0.0215	1.3027	0.9505	2.1258	0.1063	0.0061	2.3588	201808	6.7238	193.71	11.4197	23.7081	94.0393	0.1631	1203	28.9733	1.4631	1.0929	0.0069	18.63
16	Edge	14	宁陕梁家庄	QL	QL18	NSLJ	7	1203	33.4105	108.395	0.1429	0.08	0.054		0.0215	1.3817	1.4203	2.1266	0.1063	0.0061	2.7098	201808	6.7238	193.71	11.4197	23.7081	94.0393	0.1631	1203	28.9733	1.4631	1.0929	0.0069	18.63
16	Edge	14	宁陕梁家庄	QL	QL18	NSLJ	7	1203	33.4105	108.395	0.1429	0.08	0.054		0.0215	1.3354	0.8973	2.3804	0.119	0.0048	2.3154	201808	6.7238	193.71	11.4197	23.7081	94.0393	0.1631	1203	28.9733	1.4631	1.0929	0.0069	18.63
16	Edge	14	宁陕梁家庄	QL	QL18	NSLJ	7	1203	33.4105	108.395	0.1429	0.08	0.054		0.0215	1.346	1.2405	2.2419	0.1121	0.0054	2.4071	201808	6.7238	193.71	11.4197	23.7081	94.0393	0.1631	1203	28.9733	1.4631	1.0929	0.0069	18.63
16	Edge	14	宁陕梁家庄	QL	QL18	NSLJ	7	1203	33.4105	108.395	0.1429	0.08	0.054		0.0215	1.5156	1.036	2.6033	0.1302	0.004	2.4854	201808	6.7238	193.71	11.4197	23.7081	94.0393	0.1631	1203	28.9733	1.4631	1.0929	0.0069	18.63
16	Edge	14	宁陕梁家庄	QL	QL18	NSLJ	7	1203	33.4105	108.395	0.1429	0.08	0.054		0.0215	1.308	1.165	2.2849	0.1142	0.0052	2.4051	201808	6.7238	193.71	11.4197	23.7081	94.0393	0.1631	1203	28.9733	1.4631	1.0929	0.0069	18.63
16	Edge	14	宁陕梁家庄	QL	QL18	NSLJ	7	1203	33.4105	108.395	0.1429	0.08	0.054		0.0215	1.3724	0.9958	2.2077	0.1104	0.0056	2.2865	201808	6.7238	193.71	11.4197	23.7081	94.0393	0.1631	1203	28.9733	1.4631	1.0929	0.0069	18.63
16	Edge	14	宁陕梁家庄	QL	QL18	NSLJ	7	1203	33.4105	108.395	0.1429	0.08	0.054		0.0215	1.3555	1.1252	2.2056	0.1103	0.0056	2.4441	201808	6.7238	193.71	11.4197	23.7081	94.0393	0.1631	1203	28.9733	1.4631	1.0929	0.0069	18.63
16	Edge	14	宁陕梁家庄	QL	QL18	NSLJ	7	1203	33.4105	108.395	0.1429	0.08	0.054		0.0215	1.4255	1.0995	2.1722	0.1086	0.0058	2.394	201808	6.7238	193.71	11.4197	23.7081	94.0393	0.1631	1203	28.9733	1.4631	1.0929	0.0069	18.63
16	Edge	14	宁陕梁家庄	QL	QL18	NSLJ	7	1203	33.4105	108.395	0.1429	0.08	0.054		0.0215	1.4469	1.2844	2.2094	0.1105	0.0056	2.637	201808	6.7238	193.71	11.4197	23.7081	94.0393	0.1631	1203	28.9733	1.4631	1.0929	0.0069	18.63
16	Edge	14	宁陕梁家庄	QL	QL18	NSLJ	7	1203	33.4105	108.395	0.1429	0.08	0.054		0.0215	1.3463	1.137	2.2801	0.114	0.0053	2.4572	201808	6.7238	193.71	11.4197	23.7081	94.0393	0.1631	1203	28.9733	1.4631	1.0929	0.0069	18.63
16	Edge	14	宁陕梁家庄	QL	QL18	NSLJ	7	1203	33.4105	108.395	0.1429	0.08	0.054		0.0215	1.3649	1.1877	2.8552	0.1428	0.0034	2.6114	201808	6.7238	193.71	11.4197	23.7081	94.0393	0.1631	1203	28.9733	1.4631	1.0929	0.0069	18.63
16	Edge	14	宁陕梁家庄	QL	QL18	NSLJ	7	1203	33.4105	108.395	0.1429	0.08	0.054		0.0215	1.3414	1.0639	2.0877	0.1044	0.0063	2.4471	201808	6.7238	193.71	11.4197	23.7081	94.0393	0.1631	1203	28.9733	1.4631	1.0929	0.0069	18.63
16	Edge	14	宁陕梁家庄	QL	QL18	NSLJ	7	1203	33.4105	108.395	0.1429	0.08	0.054		0.0215	1.4485	1.1809	2.4477	0.1224	0.0046	2.3887	201808	6.7238	193.71	11.4197	23.7081	94.0393	0.1631	1203	28.9733	1.4631	1.0929	0.0069	18.63
16	Edge	14	宁陕梁家庄	QL	QL18	NSLJ	7	1203	33.4105	108.395	0.1429	0.08	0.054		0.0215	1.3462	1.2946	2.6567	0.1328	0.0039	2.5208	201808	6.7238	193.71	11.4197	23.7081	94.0393	0.1631	1203	28.9733	1.4631	1.0929	0.0069	18.63
16	Edge	14	宁陕梁家庄	QL	QL18	NSLJ	7	1203	33.4105	108.395	0.1429	0.08	0.054		0.0215	1.4872	1.363	2.6256	0.1313	0.004	2.4382	201808	6.7238	193.71	11.4197	23.7081	94.0393	0.1631	1203	28.9733	1.4631	1.0929	0.0069	18.63
16	Edge	14	宁陕梁家庄	QL	QL18	NSLJ	7	1203	33.4105	108.395	0.1429	0.08	0.054		0.0215	1.2514	1.0134	2.2966	0.1148	0.0052	2.2269	201808	6.7238	193.71	11.4197	23.7081	94.0393	0.1631	1203	28.9733	1.4631	1.0929	0.0069	18.63
16	Edge	14	宁陕梁家庄	QL	QL18	NSLJ	8	1203	33.4105	108.395	0.1429	0.08	0.054		0.0215	1.5077	1.1943	2.517	0.1259	0.0043	2.5161	201808	6.7238	193.71	11.4197	23.7081	94.0393	0.1631	1203	28.9733	1.4631	1.0929	0.0069	18.63
16	Edge	14	宁陕梁家庄	QL	QL18	NSLJ	8	1203	33.4105	108.395	0.1429	0.08	0.054		0.0215	1.1533	1.0736	2.3791	0.119	0.0048	2.2452	201808	6.7238	193.71	11.4197	23.7081	94.0393	0.1631	1203	28.9733	1.4631	1.0929	0.0069	18.63
16	Edge	14	宁陕梁家庄	QL	QL18	NSLJ	8	1203	33.4105	108.395	0.1429	0.08	0.054		0.0215	1.3471	1.2083	2.4053	0.1203	0.0047	2.3408	201808	6.7238	193.71	11.4197	23.7081	94.0393	0.1631	1203	28.9733	1.4631	1.0929	0.0069	18.63
16	Edge	14	宁陕梁家庄	QL	QL18	NSLJ	8	1203	33.4105	108.395	0.1429	0.08	0.054		0.0215	1.3018	1.1226	2.0651	0.1033	0.0064	2.2839	201808	6.7238	193.71	11.4197	23.7081	94.0393	0.1631	1203	28.9733	1.4631	1.0929	0.0069	18.63
16	Edge	14	宁陕梁家庄	QL	QL18	NSLJ	8	1203	33.4105	108.395	0.1429	0.08	0.054		0.0215	1.516	0.8446	2.2189	0.1109	0.0056	2.4422	201808	6.7238	193.71	11.4197	23.7081	94.0393	0.1631	1203	28.9733	1.4631	1.0929	0.0069	18.63
16	Edge	14	宁陕梁家庄	QL	QL18	NSLJ	8	1203	33.4105	108.395	0.1429	0.08	0.054		0.0215	1.3654	1.039	2.4994	0.125	0.0044	2.1885	201808	6.7238	193.71	11.4197	23.7081	94.0393	0.1631	1203	28.9733	1.4631	1.0929	0.0069	18.63
16	Edge	14	宁陕梁家庄	QL	QL18	NSLJ	8	1203	33.4105	108.395	0.1429	0.08	0.054		0.0215	1.4176	0.9735	2.5467	0.1273	0.0042	2.2721	201808	6.7238	193.71	11.4197	23.7081	94.0393	0.1631	1203	28.9733	1.4631	1.0929	0.0069	18.63
16	Edge	14	宁陕梁家庄	QL	QL18	NSLJ	8	1203	33.4105	108.395	0.1429	0.08	0.054		0.0215	1.3862	0.9801	2.1286	0.1064	0.006	2.3425	201808	6.7238	193.71	11.4197	23.7081	94.0393	0.1631	1203	28.9733	1.4631	1.0929	0.0069	18.63
16	Edge	14	宁陕梁家庄	QL	QL18	NSLJ	8	1203	33.4105	108.395	0.1429	0.08	0.054		0.0215	1.3996	0.9912	2.2271	0.1114	0.0055	2.447	201808	6.7238	193.71	11.4197	23.7081	94.0393	0.1631	1203	28.9733	1.4631	1.0929	0.0069	18.63
16	Edge	14	宁陕梁家庄	QL	QL18	NSLJ	8	1203	33.4105	108.395	0.1429	0.08	0.054		0.0215	1.2937	1.0337	2.3496	0.1175	0.005	2.1569	201808	6.7238	193.71	11.4197	23.7081	94.0393	0.1631	1203	28.9733	1.4631	1.0929	0.0069	18.63
16	Edge	14	宁陕梁家庄	QL	QL18	NSLJ	8	1203	33.4105	108.395	0.1429	0.08	0.054		0.0215	1.3377	1.1699	2.1846	0.1092	0.0057	2.478	201808	6.7238	193.71	11.4197	23.7081	94.0393	0.1631	1203	28.9733	1.4631	1.0929	0.0069	18.63
16	Edge	14	宁陕梁家庄	QL	QL18	NSLJ	8	1203	33.4105	108.395	0.1429	0.08	0.054		0.0215	1.3333	0.8088	1.7172	0.0859	0.0093	2.0784	201808	6.7238	193.71	11.4197	23.7081	94.0393	0.1631	1203	28.9733	1.4631	1.0929	0.0069	18.63
16	Edge	14	宁陕梁家庄	QL	QL18	NSLJ	8	1203	33.4105	108.395	0.1429	0.08	0.054		0.0215	1.3441	1.257	2.3685	0.1184	0.0049	2.578	201808	6.7238	193.71	11.4197	23.7081	94.0393	0.1631	1203	28.9733	1.4631	1.0929	0.0069	18.63
16	Edge	14	宁陕梁家庄	QL	QL18	NSLJ	8	1203	33.4105	108.395	0.1429	0.08	0.054		0.0215	1.3766	1.0661	2.2796	0.114	0.0053	2.4824	201808	6.7238	193.71	11.4197	23.7081	94.0393	0.1631	1203	28.9733	1.4631	1.0929	0.0069	18.63
16	Edge	14	宁陕梁家庄	QL	QL18	NSLJ	8	1203	33.4105	108.395	0.1429	0.08	0.054		0.0215	1.3237	1.1888	2.1146	0.1057	0.0061	2.4157	201808	6.7238	193.71	11.4197	23.7081	94.0393	0.1631	1203	28.9733	1.4631	1.0929	0.0069	18.63
16	Edge	14	宁陕梁家庄	QL	QL18	NSLJ	8	1203	33.4105	108.395	0.1429	0.08	0.054		0.0215	1.4044	0.9433	2.0296	0.1015	0.0066	2.2329	201808	6.7238	193.71	11.4197	23.7081	94.0393	0.1631	1203	28.9733	1.4631	1.0929	0.0069	18.63
16	Edge	14	宁陕梁家庄	QL	QL18	NSLJ	8	1203	33.4105	108.395	0.1429	0.08	0.054		0.0215	1.3938	1.413	2.9705	0.1485	0.0031	2.6006	201808	6.7238	193.71	11.4197	23.7081	94.0393	0.1631	1203	28.9733	1.4631	1.0929	0.0069	18.63
16	Edge	14	宁陕梁家庄	QL	QL18	NSLJ	8	1203	33.4105	108.395	0.1429	0.08	0.054		0.0215	1.4093	1.1703	2.3449	0.1172	0.005	2.546	201808	6.7238	193.71	11.4197	23.7081	94.0393	0.1631	1203	28.9733	1.4631	1.0929	0.0069	18.63
16	Edge	14	宁陕梁家庄	QL	QL18	NSLJ	8	1203	33.4105	108.395	0.1429	0.08	0.054		0.0215	1.431	0.9797	2.1176	0.1059	0.0061	2.6013	201808	6.7238	193.71	11.4197	23.7081	94.0393	0.1631	1203	28.9733	1.4631	1.0929	0.0069	18.63
16	Edge	14	宁陕梁家庄	QL	QL18	NSLJ	8	1203	33.4105	108.395	0.1429	0.08	0.054		0.0215	1.3968	1.3933	1.8908	0.0945	0.0077	2.6635	201808	6.7238	193.71	11.4197	23.7081	94.0393	0.1631	1203	28.9733	1.4631	1.0929	0.0069	18.63
16	Edge	14	宁陕梁家庄	QL	QL18	NSLJ	8	1203	33.4105	108.395	0.1429	0.08	0.054		0.0215	1.4946	0.994	1.9348	0.0967	0.0073	2.4288	201808	6.7238	193.71	11.4197	23.7081	94.0393	0.1631	1203	28.9733	1.4631	1.0929	0.0069	18.63
16	Edge	14	宁陕梁家庄	QL	QL18	NSLJ	8	1203	33.4105	108.395	0.1429	0.08	0.054		0.0215	1.4165	1.2514	2.3845	0.1192	0.0048	2.6037	201808	6.7238	193.71	11.4197	23.7081	94.0393	0.1631	1203	28.9733	1.4631	1.0929	0.0069	18.63
16	Edge	14	宁陕梁家庄	QL	QL18	NSLJ	8	1203	33.4105	108.395	0.1429	0.08	0.054		0.0215	1.358	1.1442	2.3816	0.1191	0.0048	2.4844	201808	6.7238	193.71	11.4197	23.7081	94.0393	0.1631	1203	28.9733	1.4631	1.0929	0.0069	18.63
16	Edge	14	宁陕梁家庄	QL	QL18	NSLJ	8	1203	33.4105	108.395	0.1429	0.08	0.054		0.0215	1.3041	1.2554	2.5162	0.1258	0.0043	2.426	201808	6.7238	193.71	11.4197	23.7081	94.0393	0.1631	1203	28.9733	1.4631	1.0929	0.0069	18.63
16	Edge	14	宁陕梁家庄	QL	QL18	NSLJ	8	1203	33.4105	108.395	0.1429	0.08	0.054		0.0215	1.4443	1.2763	2.7638	0.1382	0.0036	2.7927	201808	6.7238	193.71	11.4197	23.7081	94.0393	0.1631	1203	28.9733	1.4631	1.0929	0.0069	18.63
16	Edge	14	宁陕梁家庄	QL	QL18	NSLJ	8	1203	33.4105	108.395	0.1429	0.08	0.054		0.0215	1.224	1.1742	2.0874	0.1044	0.0063	2.4245	201808	6.7238	193.71	11.4197	23.7081	94.0393	0.1631	1203	28.9733	1.4631	1.0929	0.0069	18.63
16	Edge	14	宁陕梁家庄	QL	QL18	NSLJ	8	1203	33.4105	108.395	0.1429	0.08	0.054		0.0215	1.3937	1.3701	2.4824	0.1241	0.0044	2.6209	201808	6.7238	193.71	11.4197	23.7081	94.0393	0.1631	1203	28.9733	1.4631	1.0929	0.0069	18.63
16	Edge	14	宁陕梁家庄	QL	QL18	NSLJ	8	1203	33.4105	108.395	0.1429	0.08	0.054		0.0215	1.3933	1.4433	2.8251	0.1413	0.0034	2.6403	201808	6.7238	193.71	11.4197	23.7081	94.0393	0.1631	1203	28.9733	1.4631	1.0929	0.0069	18.63
16	Edge	14	宁陕梁家庄	QL	QL18	NSLJ	8	1203	33.4105	108.395	0.1429	0.08	0.054		0.0215	1.4295	1.008	2.1333	0.1067	0.006	2.5045	201808	6.7238	193.71	11.4197	23.7081	94.0393	0.1631	1203	28.9733	1.4631	1.0929	0.0069	18.63
16	Edge	14	宁陕梁家庄	QL	QL18	NSLJ	8	1203	33.4105	108.395	0.1429	0.08	0.054		0.0215	1.3471	1.0795	2.3426	0.1171	0.005	2.4455	201808	6.7238	193.71	11.4197	23.7081	94.0393	0.1631	1203	28.9733	1.4631	1.0929	0.0069	18.63
16	Edge	14	宁陕梁家庄	QL	QL18	NSLJ	9	1203	33.4105	108.395	0.1429	0.08	0.054		0.0215	1.448	1.0639	2.3439	0.1172	0.005	2.3739	201808	6.7238	193.71	11.4197	23.7081	94.0393	0.1631	1203	28.9733	1.4631	1.0929	0.0069	18.63
16	Edge	14	宁陕梁家庄	QL	QL18	NSLJ	9	1203	33.4105	108.395	0.1429	0.08	0.054		0.0215	1.3968	1.3693	1.813	0.0907	0.0083	2.7555	201808	6.7238	193.71	11.4197	23.7081	94.0393	0.1631	1203	28.9733	1.4631	1.0929	0.0069	18.63
16	Edge	14	宁陕梁家庄	QL	QL18	NSLJ	9	1203	33.4105	108.395	0.1429	0.08	0.054		0.0215	1.2581	1.5881	2.7001	0.135	0.0038	2.5959	201808	6.7238	193.71	11.4197	23.7081	94.0393	0.1631	1203	28.9733	1.4631	1.0929	0.0069	18.63
16	Edge	14	宁陕梁家庄	QL	QL18	NSLJ	9	1203	33.4105	108.395	0.1429	0.08	0.054		0.0215	1.4674	1.3902	2.4445	0.1222	0.0046	2.7586	201808	6.7238	193.71	11.4197	23.7081	94.0393	0.1631	1203	28.9733	1.4631	1.0929	0.0069	18.63
16	Edge	14	宁陕梁家庄	QL	QL18	NSLJ	9	1203	33.4105	108.395	0.1429	0.08	0.054		0.0215	1.2846	0.9291	1.9685	0.0984	0.0071	2.0625	201808	6.7238	193.71	11.4197	23.7081	94.0393	0.1631	1203	28.9733	1.4631	1.0929	0.0069	18.63
16	Edge	14	宁陕梁家庄	QL	QL18	NSLJ	9	1203	33.4105	108.395	0.1429	0.08	0.054		0.0215	1.4612	1.2354	2.3923	0.1196	0.0048	2.5791	201808	6.7238	193.71	11.4197	23.7081	94.0393	0.1631	1203	28.9733	1.4631	1.0929	0.0069	18.63
16	Edge	14	宁陕梁家庄	QL	QL18	NSLJ	9	1203	33.4105	108.395	0.1429	0.08	0.054		0.0215	1.5249	1.0357	2.3267	0.1163	0.0051	2.5755	201808	6.7238	193.71	11.4197	23.7081	94.0393	0.1631	1203	28.9733	1.4631	1.0929	0.0069	18.63
16	Edge	14	宁陕梁家庄	QL	QL18	NSLJ	9	1203	33.4105	108.395	0.1429	0.08	0.054		0.0215	1.3549	1.0475	2.2169	0.1108	0.0056	2.2617	201808	6.7238	193.71	11.4197	23.7081	94.0393	0.1631	1203	28.9733	1.4631	1.0929	0.0069	18.63
16	Edge	14	宁陕梁家庄	QL	QL18	NSLJ	9	1203	33.4105	108.395	0.1429	0.08	0.054		0.0215	1.3142	1.273	2.3986	0.1199	0.0048	2.331	201808	6.7238	193.71	11.4197	23.7081	94.0393	0.1631	1203	28.9733	1.4631	1.0929	0.0069	18.63
16	Edge	14	宁陕梁家庄	QL	QL18	NSLJ	9	1203	33.4105	108.395	0.1429	0.08	0.054		0.0215	1.2837	1.3363	2.4411	0.1221	0.0046	2.5554	201808	6.7238	193.71	11.4197	23.7081	94.0393	0.1631	1203	28.9733	1.4631	1.0929	0.0069	18.63
16	Edge	14	宁陕梁家庄	QL	QL18	NSLJ	9	1203	33.4105	108.395	0.1429	0.08	0.054		0.0215	1.4364	1.1495	1.6389	0.0819	0.0102	2.567	201808	6.7238	193.71	11.4197	23.7081	94.0393	0.1631	1203	28.9733	1.4631	1.0929	0.0069	18.63
16	Edge	14	宁陕梁家庄	QL	QL18	NSLJ	9	1203	33.4105	108.395	0.1429	0.08	0.054		0.0215	1.4692	1.3003	2.5129	0.1256	0.0043	2.729	201808	6.7238	193.71	11.4197	23.7081	94.0393	0.1631	1203	28.9733	1.4631	1.0929	0.0069	18.63
16	Edge	14	宁陕梁家庄	QL	QL18	NSLJ	9	1203	33.4105	108.395	0.1429	0.08	0.054		0.0215	1.4832	1.016	1.755	0.0878	0.0089	2.5083	201808	6.7238	193.71	11.4197	23.7081	94.0393	0.1631	1203	28.9733	1.4631	1.0929	0.0069	18.63
16	Edge	14	宁陕梁家庄	QL	QL18	NSLJ	9	1203	33.4105	108.395	0.1429	0.08	0.054		0.0215	1.4185	1.4083	2.494	0.1247	0.0044	2.7555	201808	6.7238	193.71	11.4197	23.7081	94.0393	0.1631	1203	28.9733	1.4631	1.0929	0.0069	18.63
16	Edge	14	宁陕梁家庄	QL	QL18	NSLJ	9	1203	33.4105	108.395	0.1429	0.08	0.054		0.0215	1.4275	1.0375	2.478	0.1239	0.0045	2.4044	201808	6.7238	193.71	11.4197	23.7081	94.0393	0.1631	1203	28.9733	1.4631	1.0929	0.0069	18.63
16	Edge	14	宁陕梁家庄	QL	QL18	NSLJ	9	1203	33.4105	108.395	0.1429	0.08	0.054		0.0215	1.3003	1.3037	2.6389	0.1319	0.0039	2.5403	201808	6.7238	193.71	11.4197	23.7081	94.0393	0.1631	1203	28.9733	1.4631	1.0929	0.0069	18.63
16	Edge	14	宁陕梁家庄	QL	QL18	NSLJ	9	1203	33.4105	108.395	0.1429	0.08	0.054		0.0215	1.3335	1.2347	2.4773	0.1239	0.0045	2.2029	201808	6.7238	193.71	11.4197	23.7081	94.0393	0.1631	1203	28.9733	1.4631	1.0929	0.0069	18.63
16	Edge	14	宁陕梁家庄	QL	QL18	NSLJ	9	1203	33.4105	108.395	0.1429	0.08	0.054		0.0215	1.3659	0.897	2.316	0.1158	0.0051	2.228	201808	6.7238	193.71	11.4197	23.7081	94.0393	0.1631	1203	28.9733	1.4631	1.0929	0.0069	18.63
16	Edge	14	宁陕梁家庄	QL	QL18	NSLJ	9	1203	33.4105	108.395	0.1429	0.08	0.054		0.0215	1.3343	0.9333	2.1388	0.1069	0.006	2.1989	201808	6.7238	193.71	11.4197	23.7081	94.0393	0.1631	1203	28.9733	1.4631	1.0929	0.0069	18.63
16	Edge	14	宁陕梁家庄	QL	QL18	NSLJ	9	1203	33.4105	108.395	0.1429	0.08	0.054		0.0215	1.4022	0.9647	2.0212	0.1011	0.0067	2.2966	201808	6.7238	193.71	11.4197	23.7081	94.0393	0.1631	1203	28.9733	1.4631	1.0929	0.0069	18.63
16	Edge	14	宁陕梁家庄	QL	QL18	NSLJ	9	1203	33.4105	108.395	0.1429	0.08	0.054		0.0215	1.2947	1.0865	2.3577	0.1179	0.0049	2.3193	201808	6.7238	193.71	11.4197	23.7081	94.0393	0.1631	1203	28.9733	1.4631	1.0929	0.0069	18.63
16	Edge	14	宁陕梁家庄	QL	QL18	NSLJ	9	1203	33.4105	108.395	0.1429	0.08	0.054		0.0215	1.4221	1.1962	2.0679	0.1034	0.0064	2.5983	201808	6.7238	193.71	11.4197	23.7081	94.0393	0.1631	1203	28.9733	1.4631	1.0929	0.0069	18.63
16	Edge	14	宁陕梁家庄	QL	QL18	NSLJ	9	1203	33.4105	108.395	0.1429	0.08	0.054		0.0215	1.4089	1.2698	2.4844	0.1242	0.0044	2.3558	201808	6.7238	193.71	11.4197	23.7081	94.0393	0.1631	1203	28.9733	1.4631	1.0929	0.0069	18.63
16	Edge	14	宁陕梁家庄	QL	QL18	NSLJ	9	1203	33.4105	108.395	0.1429	0.08	0.054		0.0215	1.3363	1.1078	1.9961	0.0998	0.0069	2.3811	201808	6.7238	193.71	11.4197	23.7081	94.0393	0.1631	1203	28.9733	1.4631	1.0929	0.0069	18.63
16	Edge	14	宁陕梁家庄	QL	QL18	NSLJ	9	1203	33.4105	108.395	0.1429	0.08	0.054		0.0215	1.4191	1.4255	3.096	0.1548	0.0029	2.7944	201808	6.7238	193.71	11.4197	23.7081	94.0393	0.1631	1203	28.9733	1.4631	1.0929	0.0069	18.63
16	Edge	14	宁陕梁家庄	QL	QL18	NSLJ	9	1203	33.4105	108.395	0.1429	0.08	0.054		0.0215	1.3738	1.3346	2.6769	0.1338	0.0038	2.5862	201808	6.7238	193.71	11.4197	23.7081	94.0393	0.1631	1203	28.9733	1.4631	1.0929	0.0069	18.63
16	Edge	14	宁陕梁家庄	QL	QL18	NSLJ	9	1203	33.4105	108.395	0.1429	0.08	0.054		0.0215	1.4929	0.9836	2.0013	0.1001	0.0068	2.4867	201808	6.7238	193.71	11.4197	23.7081	94.0393	0.1631	1203	28.9733	1.4631	1.0929	0.0069	18.63
16	Edge	14	宁陕梁家庄	QL	QL18	NSLJ	9	1203	33.4105	108.395	0.1429	0.08	0.054		0.0215	1.276	1.1742	2.3382	0.1169	0.005	2.1042	201808	6.7238	193.71	11.4197	23.7081	94.0393	0.1631	1203	28.9733	1.4631	1.0929	0.0069	18.63
16	Edge	14	宁陕梁家庄	QL	QL18	NSLJ	9	1203	33.4105	108.395	0.1429	0.08	0.054		0.0215	1.224	0.8821	1.8593	0.093	0.0079	2.1754	201808	6.7238	193.71	11.4197	23.7081	94.0393	0.1631	1203	28.9733	1.4631	1.0929	0.0069	18.63
16	Edge	14	宁陕梁家庄	QL	QL18	NSLJ	9	1203	33.4105	108.395	0.1429	0.08	0.054		0.0215	1.2414	1.2769	2.8768	0.1438	0.0033	2.2459	201808	6.7238	193.71	11.4197	23.7081	94.0393	0.1631	1203	28.9733	1.4631	1.0929	0.0069	18.63
16	Edge	14	宁陕梁家庄	QL	QL18	NSLJ	10	1203	33.4105	108.395	0.1429	0.08	0.054		0.0215	1.376	1.3919	2.7022	0.1351	0.0037	2.6081	201808	6.7238	193.71	11.4197	23.7081	94.0393	0.1631	1203	28.9733	1.4631	1.0929	0.0069	18.63
16	Edge	14	宁陕梁家庄	QL	QL18	NSLJ	10	1203	33.4105	108.395	0.1429	0.08	0.054		0.0215	1.3919	1.5281	2.4398	0.122	0.0046	2.9905	201808	6.7238	193.71	11.4197	23.7081	94.0393	0.1631	1203	28.9733	1.4631	1.0929	0.0069	18.63
16	Edge	14	宁陕梁家庄	QL	QL18	NSLJ	10	1203	33.4105	108.395	0.1429	0.08	0.054		0.0215	1.3464	1.1908	2.3204	0.116	0.0051	2.1795	201808	6.7238	193.71	11.4197	23.7081	94.0393	0.1631	1203	28.9733	1.4631	1.0929	0.0069	18.63
16	Edge	14	宁陕梁家庄	QL	QL18	NSLJ	10	1203	33.4105	108.395	0.1429	0.08	0.054		0.0215	1.4452	1.0296	2.036	0.1018	0.0066	2.476	201808	6.7238	193.71	11.4197	23.7081	94.0393	0.1631	1203	28.9733	1.4631	1.0929	0.0069	18.63
16	Edge	14	宁陕梁家庄	QL	QL18	NSLJ	10	1203	33.4105	108.395	0.1429	0.08	0.054		0.0215	1.2941	1.3937	2.3784	0.1189	0.0048	2.5958	201808	6.7238	193.71	11.4197	23.7081	94.0393	0.1631	1203	28.9733	1.4631	1.0929	0.0069	18.63
16	Edge	14	宁陕梁家庄	QL	QL18	NSLJ	10	1203	33.4105	108.395	0.1429	0.08	0.054		0.0215	1.3198	1.1457	2.1679	0.1084	0.0058	2.3698	201808	6.7238	193.71	11.4197	23.7081	94.0393	0.1631	1203	28.9733	1.4631	1.0929	0.0069	18.63
16	Edge	14	宁陕梁家庄	QL	QL18	NSLJ	10	1203	33.4105	108.395	0.1429	0.08	0.054		0.0215	1.4094	1.3741	2.3923	0.1196	0.0048	2.385	201808	6.7238	193.71	11.4197	23.7081	94.0393	0.1631	1203	28.9733	1.4631	1.0929	0.0069	18.63
16	Edge	14	宁陕梁家庄	QL	QL18	NSLJ	10	1203	33.4105	108.395	0.1429	0.08	0.054		0.0215	1.3021	1.2084	2.2638	0.1132	0.0053	2.3074	201808	6.7238	193.71	11.4197	23.7081	94.0393	0.1631	1203	28.9733	1.4631	1.0929	0.0069	18.63
16	Edge	14	宁陕梁家庄	QL	QL18	NSLJ	10	1203	33.4105	108.395	0.1429	0.08	0.054		0.0215	1.3738	1.1143	2.2031	0.1102	0.0056	2.4895	201808	6.7238	193.71	11.4197	23.7081	94.0393	0.1631	1203	28.9733	1.4631	1.0929	0.0069	18.63
16	Edge	14	宁陕梁家庄	QL	QL18	NSLJ	10	1203	33.4105	108.395	0.1429	0.08	0.054		0.0215	1.3871	1.2944	2.2675	0.1134	0.0053	2.5817	201808	6.7238	193.71	11.4197	23.7081	94.0393	0.1631	1203	28.9733	1.4631	1.0929	0.0069	18.63
16	Edge	14	宁陕梁家庄	QL	QL18	NSLJ	10	1203	33.4105	108.395	0.1429	0.08	0.054		0.0215	1.3557	1.3701	2.4789	0.1239	0.0045	2.6372	201808	6.7238	193.71	11.4197	23.7081	94.0393	0.1631	1203	28.9733	1.4631	1.0929	0.0069	18.63
16	Edge	14	宁陕梁家庄	QL	QL18	NSLJ	10	1203	33.4105	108.395	0.1429	0.08	0.054		0.0215	1.3141	1.037	2.2344	0.1117	0.0055	2.2467	201808	6.7238	193.71	11.4197	23.7081	94.0393	0.1631	1203	28.9733	1.4631	1.0929	0.0069	18.63
16	Edge	14	宁陕梁家庄	QL	QL18	NSLJ	10	1203	33.4105	108.395	0.1429	0.08	0.054		0.0215	1.405	1.0086	2.2167	0.1108	0.0056	2.2029	201808	6.7238	193.71	11.4197	23.7081	94.0393	0.1631	1203	28.9733	1.4631	1.0929	0.0069	18.63
16	Edge	14	宁陕梁家庄	QL	QL18	NSLJ	10	1203	33.4105	108.395	0.1429	0.08	0.054		0.0215	1.4054	1.1909	1.8254	0.0913	0.0082	2.5022	201808	6.7238	193.71	11.4197	23.7081	94.0393	0.1631	1203	28.9733	1.4631	1.0929	0.0069	18.63
16	Edge	14	宁陕梁家庄	QL	QL18	NSLJ	10	1203	33.4105	108.395	0.1429	0.08	0.054		0.0215	1.4428	1.0492	2.221	0.1111	0.0055	2.4685	201808	6.7238	193.71	11.4197	23.7081	94.0393	0.1631	1203	28.9733	1.4631	1.0929	0.0069	18.63
16	Edge	14	宁陕梁家庄	QL	QL18	NSLJ	10	1203	33.4105	108.395	0.1429	0.08	0.054		0.0215	1.4408	1.1214	2.3785	0.1189	0.0048	2.5198	201808	6.7238	193.71	11.4197	23.7081	94.0393	0.1631	1203	28.9733	1.4631	1.0929	0.0069	18.63
16	Edge	14	宁陕梁家庄	QL	QL18	NSLJ	10	1203	33.4105	108.395	0.1429	0.08	0.054		0.0215	1.3778	1.4135	2.6621	0.1331	0.0039	2.6072	201808	6.7238	193.71	11.4197	23.7081	94.0393	0.1631	1203	28.9733	1.4631	1.0929	0.0069	18.63
16	Edge	14	宁陕梁家庄	QL	QL18	NSLJ	10	1203	33.4105	108.395	0.1429	0.08	0.054		0.0215	1.285	1.367	2.4311	0.1216	0.0046	2.4833	201808	6.7238	193.71	11.4197	23.7081	94.0393	0.1631	1203	28.9733	1.4631	1.0929	0.0069	18.63
16	Edge	14	宁陕梁家庄	QL	QL18	NSLJ	10	1203	33.4105	108.395	0.1429	0.08	0.054		0.0215	1.4357	1.4443	2.3538	0.1177	0.0049	2.6382	201808	6.7238	193.71	11.4197	23.7081	94.0393	0.1631	1203	28.9733	1.4631	1.0929	0.0069	18.63
16	Edge	14	宁陕梁家庄	QL	QL18	NSLJ	10	1203	33.4105	108.395	0.1429	0.08	0.054		0.0215	1.3449	0.9339	2.1117	0.1056	0.0061	2.3018	201808	6.7238	193.71	11.4197	23.7081	94.0393	0.1631	1203	28.9733	1.4631	1.0929	0.0069	18.63
16	Edge	14	宁陕梁家庄	QL	QL18	NSLJ	10	1203	33.4105	108.395	0.1429	0.08	0.054		0.0215	1.3006	1.1216	2.1629	0.1081	0.0058	2.3861	201808	6.7238	193.71	11.4197	23.7081	94.0393	0.1631	1203	28.9733	1.4631	1.0929	0.0069	18.63
16	Edge	14	宁陕梁家庄	QL	QL18	NSLJ	10	1203	33.4105	108.395	0.1429	0.08	0.054		0.0215	1.3641	1.1495	2.4288	0.1214	0.0046	2.4032	201808	6.7238	193.71	11.4197	23.7081	94.0393	0.1631	1203	28.9733	1.4631	1.0929	0.0069	18.63
16	Edge	14	宁陕梁家庄	QL	QL18	NSLJ	10	1203	33.4105	108.395	0.1429	0.08	0.054		0.0215	1.3337	0.88	1.9746	0.0987	0.007	2.248	201808	6.7238	193.71	11.4197	23.7081	94.0393	0.1631	1203	28.9733	1.4631	1.0929	0.0069	18.63
16	Edge	14	宁陕梁家庄	QL	QL18	NSLJ	10	1203	33.4105	108.395	0.1429	0.08	0.054		0.0215	1.3468	1.0784	2.3608	0.118	0.0049	2.4116	201808	6.7238	193.71	11.4197	23.7081	94.0393	0.1631	1203	28.9733	1.4631	1.0929	0.0069	18.63
16	Edge	14	宁陕梁家庄	QL	QL18	NSLJ	10	1203	33.4105	108.395	0.1429	0.08	0.054		0.0215	1.376	0.9649	2.21	0.1105	0.0056	2.22	201808	6.7238	193.71	11.4197	23.7081	94.0393	0.1631	1203	28.9733	1.4631	1.0929	0.0069	18.63
16	Edge	14	宁陕梁家庄	QL	QL18	NSLJ	10	1203	33.4105	108.395	0.1429	0.08	0.054		0.0215	1.5852	1.2083	2.5554	0.1278	0.0042	2.677	201808	6.7238	193.71	11.4197	23.7081	94.0393	0.1631	1203	28.9733	1.4631	1.0929	0.0069	18.63
16	Edge	14	宁陕梁家庄	QL	QL18	NSLJ	10	1203	33.4105	108.395	0.1429	0.08	0.054		0.0215	1.6385	1.0394	2.1548	0.1077	0.0059	2.5069	201808	6.7238	193.71	11.4197	23.7081	94.0393	0.1631	1203	28.9733	1.4631	1.0929	0.0069	18.63
16	Edge	14	宁陕梁家庄	QL	QL18	NSLJ	10	1203	33.4105	108.395	0.1429	0.08	0.054		0.0215	1.5078	1.0035	2.1459	0.1073	0.0059	2.3796	201808	6.7238	193.71	11.4197	23.7081	94.0393	0.1631	1203	28.9733	1.4631	1.0929	0.0069	18.63
16	Edge	14	宁陕梁家庄	QL	QL18	NSLJ	10	1203	33.4105	108.395	0.1429	0.08	0.054		0.0215	1.2949	0.988	2.2875	0.1144	0.0052	2.0717	201808	6.7238	193.71	11.4197	23.7081	94.0393	0.1631	1203	28.9733	1.4631	1.0929	0.0069	18.63
16	Edge	14	宁陕梁家庄	QL	QL18	NSLJ	10	1203	33.4105	108.395	0.1429	0.08	0.054		0.0215	1.5729	0.9796	2.221	0.1111	0.0055	2.4824	201808	6.7238	193.71	11.4197	23.7081	94.0393	0.1631	1203	28.9733	1.4631	1.0929	0.0069	18.63
17	Edge	1	宁陕麻布坡	QL	QL17	NSMB	1	1163	33.5579	108.61					0.0193	1.2595	0.7488	1.9821	0.0991	0.0062	2.0418	201808							1163
17	Edge	1	宁陕麻布坡	QL	QL17	NSMB	1	1163	33.5579	108.61					0.0193	1.3354	0.6344	1.706	0.0853	0.0084	2.0386	201808							1163
17	Edge	1	宁陕麻布坡	QL	QL17	NSMB	1	1163	33.5579	108.61					0.0193	1.3785	1.0602	2.2041	0.1102	0.005	2.1899	201808							1163
17	Edge	1	宁陕麻布坡	QL	QL17	NSMB	1	1163	33.5579	108.61					0.0193	1.3284	0.9568	1.7074	0.0854	0.0084	2.2202	201808							1163
17	Edge	1	宁陕麻布坡	QL	QL17	NSMB	1	1163	33.5579	108.61					0.0193	1.3037	0.854	1.8863	0.0943	0.0069	2.2519	201808							1163
17	Edge	1	宁陕麻布坡	QL	QL17	NSMB	1	1163	33.5579	108.61					0.0193	1.2372	0.8658	1.4612	0.0731	0.0115	1.9659	201808							1163
17	Edge	1	宁陕麻布坡	QL	QL17	NSMB	1	1163	33.5579	108.61					0.0193	1.1662	0.9735	1.6677	0.0834	0.0088	2.0675	201808							1163
17	Edge	1	宁陕麻布坡	QL	QL17	NSMB	1	1163	33.5579	108.61					0.0193	1.4597	1.0219	2.3848	0.1192	0.0043	2.2707	201808							1163
17	Edge	1	宁陕麻布坡	QL	QL17	NSMB	1	1163	33.5579	108.61					0.0193	1.3047	0.8108	1.6012	0.0801	0.0096	2.0402	201808							1163
17	Edge	1	宁陕麻布坡	QL	QL17	NSMB	1	1163	33.5579	108.61					0.0193	1.4398	0.8006	1.7775	0.0889	0.0078	2.3151	201808							1163
17	Edge	1	宁陕麻布坡	QL	QL17	NSMB	1	1163	33.5579	108.61					0.0193	1.4275	0.8575	1.9788	0.0989	0.0063	2.2056	201808							1163
17	Edge	1	宁陕麻布坡	QL	QL17	NSMB	1	1163	33.5579	108.61					0.0193	1.3253	1.0809	2.4787	0.1239	0.004	2.0848	201808							1163
17	Edge	1	宁陕麻布坡	QL	QL17	NSMB	1	1163	33.5579	108.61					0.0193	1.3077	0.788	1.6805	0.084	0.0087	2.0891	201808							1163
17	Edge	1	宁陕麻布坡	QL	QL17	NSMB	1	1163	33.5579	108.61					0.0193	1.3108	0.9853	1.9123	0.0956	0.0067	2.3277	201808							1163
17	Edge	1	宁陕麻布坡	QL	QL17	NSMB	1	1163	33.5579	108.61					0.0193	1.3462	1.0794	2.6981	0.1349	0.0034	2.3128	201808							1163
17	Edge	1	宁陕麻布坡	QL	QL17	NSMB	1	1163	33.5579	108.61					0.0193	1.4022	0.8631	1.9476	0.0974	0.0065	2.2452	201808							1163
17	Edge	1	宁陕麻布坡	QL	QL17	NSMB	1	1163	33.5579	108.61					0.0193	1.2789	1.2062	2.0067	0.1003	0.0061	2.4905	201808							1163
17	Edge	1	宁陕麻布坡	QL	QL17	NSMB	1	1163	33.5579	108.61					0.0193	1.224	1.0777	1.4452	0.0723	0.0117	2.2592	201808							1163
17	Edge	1	宁陕麻布坡	QL	QL17	NSMB	1	1163	33.5579	108.61					0.0193	1.3933	0.9073	1.7752	0.0888	0.0078	2.1277	201808							1163
17	Edge	1	宁陕麻布坡	QL	QL17	NSMB	1	1163	33.5579	108.61					0.0193	1.3449	1.0736	2.5062	0.1253	0.0039	2.4268	201808							1163
17	Edge	1	宁陕麻布坡	QL	QL17	NSMB	1	1163	33.5579	108.61					0.0193	1.2251	1.1225	1.3919	0.0696	0.0127	2.4376	201808							1163
17	Edge	1	宁陕麻布坡	QL	QL17	NSMB	1	1163	33.5579	108.61					0.0193	1.3003	1.1209	2.1907	0.1095	0.0051	2.3149	201808							1163
17	Edge	1	宁陕麻布坡	QL	QL17	NSMB	1	1163	33.5579	108.61					0.0193	1.2758	1.0121	2.1174	0.1059	0.0055	2.3901	201808							1163
17	Edge	1	宁陕麻布坡	QL	QL17	NSMB	1	1163	33.5579	108.61					0.0193	1.3769	0.8383	1.8627	0.0931	0.0071	2.1868	201808							1163
17	Edge	1	宁陕麻布坡	QL	QL17	NSMB	2	1163	33.5579	108.61					0.0193	1.2516	0.9636	1.5047	0.0752	0.0108	2.0748	201808							1163
17	Edge	1	宁陕麻布坡	QL	QL17	NSMB	2	1163	33.5579	108.61					0.0193	1.2566	1.0319	2.1629	0.1081	0.0052	2.2869	201808							1163
17	Edge	1	宁陕麻布坡	QL	QL17	NSMB	2	1163	33.5579	108.61					0.0193	1.1348	0.8885	1.8654	0.0933	0.007	1.9961	201808							1163
17	Edge	1	宁陕麻布坡	QL	QL17	NSMB	2	1163	33.5579	108.61					0.0193	1.3557	0.8228	2.1966	0.1098	0.0051	2.1032	201808							1163
17	Edge	1	宁陕麻布坡	QL	QL17	NSMB	2	1163	33.5579	108.61					0.0193	1.388	1.124	2.1049	0.1052	0.0055	2.2568	201808							1163
17	Edge	1	宁陕麻布坡	QL	QL17	NSMB	2	1163	33.5579	108.61					0.0193	1.4221	1.1533	2.6085	0.1304	0.0036	2.5142	201808							1163
17	Edge	1	宁陕麻布坡	QL	QL17	NSMB	2	1163	33.5579	108.61					0.0193	1.2646	1.1461	2.0171	0.1009	0.006	2.3577	201808							1163
17	Edge	1	宁陕麻布坡	QL	QL17	NSMB	2	1163	33.5579	108.61					0.0193	1.4148	1.2318	2.4822	0.1241	0.004	2.773	201808							1163
17	Edge	1	宁陕麻布坡	QL	QL17	NSMB	2	1163	33.5579	108.61					0.0193	1.2635	0.9088	1.5709	0.0785	0.0099	2.1577	201808							1163
17	Edge	1	宁陕麻布坡	QL	QL17	NSMB	2	1163	33.5579	108.61					0.0193	1.1437	0.8628	1.5864	0.0793	0.0097	1.9872	201808							1163
17	Edge	1	宁陕麻布坡	QL	QL17	NSMB	2	1163	33.5579	108.61					0.0193	1.4191	0.9636	2.1536	0.1077	0.0053	2.3841	201808							1163
17	Edge	1	宁陕麻布坡	QL	QL17	NSMB	2	1163	33.5579	108.61					0.0193	1.322	1.0957	2.3241	0.1162	0.0045	2.2903	201808							1163
17	Edge	1	宁陕麻布坡	QL	QL17	NSMB	2	1163	33.5579	108.61					0.0193	1.4818	0.7641	2.0359	0.1018	0.0059	2.2008	201808							1163
17	Edge	1	宁陕麻布坡	QL	QL17	NSMB	2	1163	33.5579	108.61					0.0193	1.2887	1.0776	1.5698	0.0785	0.0099	2.3787	201808							1163
17	Edge	1	宁陕麻布坡	QL	QL17	NSMB	2	1163	33.5579	108.61					0.0193	1.2689	1.2055	1.9967	0.0998	0.0061	2.3877	201808							1163
17	Edge	1	宁陕麻布坡	QL	QL17	NSMB	2	1163	33.5579	108.61					0.0193	1.5793	1.6358	1.7875	0.0894	0.0077	3.2524	201808							1163
17	Edge	1	宁陕麻布坡	QL	QL17	NSMB	2	1163	33.5579	108.61					0.0193	1.3068	0.9284	1.901	0.0951	0.0068	2.228	201808							1163
17	Edge	1	宁陕麻布坡	QL	QL17	NSMB	2	1163	33.5579	108.61					0.0193	1.3623	1.0559	2.2655	0.1133	0.0048	2.3068	201808							1163
17	Edge	1	宁陕麻布坡	QL	QL17	NSMB	2	1163	33.5579	108.61					0.0193	1.2911	1.0097	1.6111	0.0806	0.0094	2.2978	201808							1163
17	Edge	1	宁陕麻布坡	QL	QL17	NSMB	2	1163	33.5579	108.61					0.0193	1.4085	1.1857	2.5894	0.1295	0.0037	2.4762	201808							1163
17	Edge	1	宁陕麻布坡	QL	QL17	NSMB	2	1163	33.5579	108.61					0.0193	1.4256	1.0918	1.6456	0.0823	0.0091	2.4681	201808							1163
17	Edge	1	宁陕麻布坡	QL	QL17	NSMB	2	1163	33.5579	108.61					0.0193	1.1247	0.8274	2.0991	0.105	0.0056	1.78	201808							1163
17	Edge	1	宁陕麻布坡	QL	QL17	NSMB	3	1163	33.5579	108.61					0.0193	1.367	1.0787	1.7638	0.0882	0.0079	2.5152	201808							1163
17	Edge	1	宁陕麻布坡	QL	QL17	NSMB	3	1163	33.5579	108.61					0.0193	1.3942	0.9433	1.9028	0.0951	0.0068	2.2806	201808							1163
17	Edge	1	宁陕麻布坡	QL	QL17	NSMB	3	1163	33.5579	108.61					0.0193	1.3569	1.1742	2.3477	0.1174	0.0044	2.4824	201808							1163
17	Edge	1	宁陕麻布坡	QL	QL17	NSMB	3	1163	33.5579	108.61					0.0193	1.2964	1.0329	2.1206	0.106	0.0055	2.1495	201808							1163
17	Edge	1	宁陕麻布坡	QL	QL17	NSMB	3	1163	33.5579	108.61					0.0193	1.3724	0.9562	1.7101	0.0855	0.0084	2.3004	201808							1163
17	Edge	1	宁陕麻布坡	QL	QL17	NSMB	3	1163	33.5579	108.61					0.0193	1.3389	1.0075	2.6386	0.1319	0.0035	2.2429	201808							1163
17	Edge	1	宁陕麻布坡	QL	QL17	NSMB	3	1163	33.5579	108.61					0.0193	1.3968	0.9598	2.4155	0.1208	0.0042	2.0689	201808							1163
17	Edge	1	宁陕麻布坡	QL	QL17	NSMB	3	1163	33.5579	108.61					0.0193	1.3099	1.2385	1.8856	0.0943	0.0069	2.4867	201808							1163
17	Edge	1	宁陕麻布坡	QL	QL17	NSMB	3	1163	33.5579	108.61					0.0193	1.3252	0.8086	1.8217	0.0911	0.0074	2.0241	201808							1163
17	Edge	1	宁陕麻布坡	QL	QL17	NSMB	3	1163	33.5579	108.61					0.0193	1.3654	0.9265	1.5783	0.0789	0.0098	2.2903	201808							1163
17	Edge	1	宁陕麻布坡	QL	QL17	NSMB	3	1163	33.5579	108.61					0.0193	1.3993	0.8383	1.7595	0.088	0.0079	2.1855	201808							1163
17	Edge	1	宁陕麻布坡	QL	QL17	NSMB	3	1163	33.5579	108.61					0.0193	1.3701	0.8188	1.3637	0.0682	0.0132	2.2167	201808							1163
17	Edge	1	宁陕麻布坡	QL	QL17	NSMB	3	1163	33.5579	108.61					0.0193	1.3346	1.0768	1.7193	0.086	0.0083	2.4182	201808							1163
17	Edge	1	宁陕麻布坡	QL	QL17	NSMB	3	1163	33.5579	108.61					0.0193	1.3012	1.1065	2.1903	0.1095	0.0051	2.3384	201808							1163
17	Edge	1	宁陕麻布坡	QL	QL17	NSMB	3	1163	33.5579	108.61					0.0193	1.2388	1.0776	2.154	0.1077	0.0053	2.3291	201808							1163
17	Edge	1	宁陕麻布坡	QL	QL17	NSMB	3	1163	33.5579	108.61					0.0193	1.3341	0.8629	1.6613	0.0831	0.0089	2.213	201808							1163
17	Edge	1	宁陕麻布坡	QL	QL17	NSMB	3	1163	33.5579	108.61					0.0193	1.3051	1.2836	2.6	0.13	0.0036	2.6828	201808							1163
17	Edge	1	宁陕麻布坡	QL	QL17	NSMB	3	1163	33.5579	108.61					0.0193	1.4183	1.2083	2.1234	0.1062	0.0054	2.5543	201808							1163
17	Edge	1	宁陕麻布坡	QL	QL17	NSMB	3	1163	33.5579	108.61					0.0193	1.4208	0.9087	1.9583	0.0979	0.0064	2.3705	201808							1163
17	Edge	1	宁陕麻布坡	QL	QL17	NSMB	3	1163	33.5579	108.61					0.0193	1.3387	1.0639	2.2973	0.1149	0.0046	2.3588	201808							1163
17	Edge	1	宁陕麻布坡	QL	QL17	NSMB	3	1163	33.5579	108.61					0.0193	1.5603	0.922	1.9483	0.0974	0.0065	2.3843	201808							1163
17	Edge	1	宁陕麻布坡	QL	QL17	NSMB	3	1163	33.5579	108.61					0.0193	1.3204	1.0356	1.8632	0.0932	0.0071	2.3618	201808							1163
17	Edge	1	宁陕麻布坡	QL	QL17	NSMB	4	1163	33.5579	108.61					0.0193	1.2676	1.1358	1.7786	0.0889	0.0077	2.3934	201808							1163
17	Edge	1	宁陕麻布坡	QL	QL17	NSMB	4	1163	33.5579	108.61					0.0193	1.3335	0.9854	1.7501	0.0875	0.008	2.2572	201808							1163
17	Edge	1	宁陕麻布坡	QL	QL17	NSMB	4	1163	33.5579	108.61					0.0193	1.4054	1.3701	1.7448	0.0872	0.0081	2.7557	201808							1163
17	Edge	1	宁陕麻布坡	QL	QL17	NSMB	4	1163	33.5579	108.61					0.0193	1.2632	1.039	2.0878	0.1044	0.0056	2.1137	201808							1163
17	Edge	1	宁陕麻布坡	QL	QL17	NSMB	4	1163	33.5579	108.61					0.0193	1.2763	0.8427	1.934	0.0967	0.0066	2.1815	201808							1163
17	Edge	1	宁陕麻布坡	QL	QL17	NSMB	4	1163	33.5579	108.61					0.0193	1.2835	1.0085	1.6811	0.0841	0.0087	2.2796	201808							1163
17	Edge	1	宁陕麻布坡	QL	QL17	NSMB	4	1163	33.5579	108.61					0.0193	1.2835	1.1924	2.031	0.1016	0.0059	2.5084	201808							1163
17	Edge	1	宁陕麻布坡	QL	QL17	NSMB	4	1163	33.5579	108.61					0.0193	1.3204	0.9913	1.7462	0.0873	0.008	2.194	201808							1163
17	Edge	1	宁陕麻布坡	QL	QL17	NSMB	4	1163	33.5579	108.61					0.0193	1.334	1.1496	2.0171	0.1009	0.006	2.2739	201808							1163
17	Edge	1	宁陕麻布坡	QL	QL17	NSMB	4	1163	33.5579	108.61					0.0193	1.3779	0.8537	2.1965	0.1098	0.0051	2.1499	201808							1163
17	Edge	1	宁陕麻布坡	QL	QL17	NSMB	4	1163	33.5579	108.61					0.0193	1.3202	0.8126	1.3729	0.0686	0.013	2.177	201808							1163
17	Edge	1	宁陕麻布坡	QL	QL17	NSMB	4	1163	33.5579	108.61					0.0193	1.2689	1.0795	2.1148	0.1057	0.0055	2.2167	201808							1163
17	Edge	1	宁陕麻布坡	QL	QL17	NSMB	4	1163	33.5579	108.61					0.0193	1.409	0.9464	1.8609	0.093	0.0071	2.3115	201808							1163
17	Edge	1	宁陕麻布坡	QL	QL17	NSMB	4	1163	33.5579	108.61					0.0193	1.1923	1.0021	1.4641	0.0732	0.0114	2.0923	201808							1163
17	Edge	1	宁陕麻布坡	QL	QL17	NSMB	4	1163	33.5579	108.61					0.0193	1.3705	1.1126	1.5772	0.0789	0.0099	2.4437	201808							1163
17	Edge	1	宁陕麻布坡	QL	QL17	NSMB	4	1163	33.5579	108.61					0.0193	1.3686	0.9911	1.6373	0.0819	0.0091	2.3724	201808							1163
17	Edge	1	宁陕麻布坡	QL	QL17	NSMB	4	1163	33.5579	108.61					0.0193	1.4619	1.188	2.0984	0.1049	0.0056	2.459	201808							1163
17	Edge	1	宁陕麻布坡	QL	QL17	NSMB	4	1163	33.5579	108.61					0.0193	1.2347	1.0543	2.2344	0.1117	0.0049	2.1647	201808							1163
17	Edge	1	宁陕麻布坡	QL	QL17	NSMB	4	1163	33.5579	108.61					0.0193	1.3912	0.8541	1.5781	0.0789	0.0098	2.1708	201808							1163
17	Edge	1	宁陕麻布坡	QL	QL17	NSMB	4	1163	33.5579	108.61					0.0193	1.3661	0.9541	2.298	0.1149	0.0046	2.2991	201808							1163
17	Edge	1	宁陕麻布坡	QL	QL17	NSMB	4	1163	33.5579	108.61					0.0193	1.2951	1.2078	1.739	0.087	0.0081	2.4821	201808							1163
17	Edge	1	宁陕麻布坡	QL	QL17	NSMB	4	1163	33.5579	108.61					0.0193	1.3959	1.0229	2.0948	0.1047	0.0056	2.3976	201808							1163
17	Edge	1	宁陕麻布坡	QL	QL17	NSMB	4	1163	33.5579	108.61					0.0193	1.4621	0.7837	1.49	0.0745	0.011	2.1569	201808							1163
17	Edge	1	宁陕麻布坡	QL	QL17	NSMB	4	1163	33.5579	108.61					0.0193	1.3149	0.8545	1.6012	0.0801	0.0096	2.2282	201808							1163
17	Edge	1	宁陕麻布坡	QL	QL17	NSMB	4	1163	33.5579	108.61					0.0193	1.5	0.9509	1.917	0.0959	0.0067	2.2572	201808							1163
17	Edge	1	宁陕麻布坡	QL	QL17	NSMB	4	1163	33.5579	108.61					0.0193	1.3826	0.8515	1.9761	0.0988	0.0063	2.2493	201808							1163
17	Edge	1	宁陕麻布坡	QL	QL17	NSMB	4	1163	33.5579	108.61					0.0193	1.3928	0.7301	1.2882	0.0644	0.0148	2.0581	201808							1163
17	Edge	1	宁陕麻布坡	QL	QL17	NSMB	4	1163	33.5579	108.61					0.0193	1.4468	0.8088	1.6899	0.0845	0.0086	2.1654	201808							1163
17	Edge	1	宁陕麻布坡	QL	QL17	NSMB	4	1163	33.5579	108.61					0.0193	1.3082	0.9398	1.7952	0.0898	0.0076	2.2167	201808							1163
17	Edge	1	宁陕麻布坡	QL	QL17	NSMB	4	1163	33.5579	108.61					0.0193	1.2148	1.2669	2.1006	0.105	0.0056	2.4415	201808							1163
17	Edge	1	宁陕麻布坡	QL	QL17	NSMB	5	1163	33.5579	108.61					0.0193	1.3526	0.8008	1.9037	0.0952	0.0068	2.1536	201808							1163
17	Edge	1	宁陕麻布坡	QL	QL17	NSMB	5	1163	33.5579	108.61					0.0193	1.2212	1.1776	1.9052	0.0953	0.0068	2.4699	201808							1163
17	Edge	1	宁陕麻布坡	QL	QL17	NSMB	5	1163	33.5579	108.61					0.0193	1.2042	0.8303	2.1087	0.1054	0.0055	2.0623	201808							1163
17	Edge	1	宁陕麻布坡	QL	QL17	NSMB	5	1163	33.5579	108.61					0.0193	1.2884	0.8511	1.4089	0.0704	0.0123	1.9735	201808							1163
17	Edge	1	宁陕麻布坡	QL	QL17	NSMB	5	1163	33.5579	108.61					0.0193	1.3769	0.7006	1.4193	0.071	0.0122	2.1017	201808							1163
17	Edge	1	宁陕麻布坡	QL	QL17	NSMB	5	1163	33.5579	108.61					0.0193	1.4771	0.898	1.6172	0.0809	0.0094	2.213	201808							1163
17	Edge	1	宁陕麻布坡	QL	QL17	NSMB	5	1163	33.5579	108.61					0.0193	1.2784	0.9959	2.2127	0.1106	0.005	2.0336	201808							1163
17	Edge	1	宁陕麻布坡	QL	QL17	NSMB	5	1163	33.5579	108.61					0.0193	1.4085	0.9649	1.9307	0.0965	0.0066	2.1244	201808							1163
17	Edge	1	宁陕麻布坡	QL	QL17	NSMB	5	1163	33.5579	108.61					0.0193	1.2247	1.0997	1.548	0.0774	0.0102	2.3755	201808							1163
17	Edge	1	宁陕麻布坡	QL	QL17	NSMB	5	1163	33.5579	108.61					0.0193	1.3204	0.764	1.2949	0.0647	0.0146	2.1052	201808							1163
17	Edge	1	宁陕麻布坡	QL	QL17	NSMB	5	1163	33.5579	108.61					0.0193	1.2385	0.8752	1.6213	0.0811	0.0093	2.223	201808							1163
17	Edge	1	宁陕麻布坡	QL	QL17	NSMB	5	1163	33.5579	108.61					0.0193	1.4875	1.2187	1.7469	0.0873	0.008	2.5873	201808							1163
17	Edge	1	宁陕麻布坡	QL	QL17	NSMB	5	1163	33.5579	108.61					0.0193	1.5259	1.1225	2.6279	0.1314	0.0035	2.5271	201808							1163
17	Edge	1	宁陕麻布坡	QL	QL17	NSMB	5	1163	33.5579	108.61					0.0193	1.3099	1.0079	1.7843	0.0892	0.0077	2.0675	201808							1163
17	Edge	1	宁陕麻布坡	QL	QL17	NSMB	5	1163	33.5579	108.61					0.0193	1.2964	0.9796	1.6965	0.0848	0.0085	2.1552	201808							1163
17	Edge	1	宁陕麻布坡	QL	QL17	NSMB	5	1163	33.5579	108.61					0.0193	1.2635	1.2837	1.7515	0.0876	0.008	2.2398	201808							1163
17	Edge	1	宁陕麻布坡	QL	QL17	NSMB	5	1163	33.5579	108.61					0.0193	1.3191	0.922	1.7061	0.0853	0.0084	2.2846	201808							1163
17	Edge	1	宁陕麻布坡	QL	QL17	NSMB	5	1163	33.5579	108.61					0.0193	1.2061	1.0659	2.2097	0.1105	0.005	1.9735	201808							1163
17	Edge	1	宁陕麻布坡	QL	QL17	NSMB	5	1163	33.5579	108.61					0.0193	1.3041	1.2122	1.7498	0.0875	0.008	2.535	201808							1163
17	Edge	1	宁陕麻布坡	QL	QL17	NSMB	5	1163	33.5579	108.61					0.0193	1.3834	1.1888	1.66	0.083	0.0089	2.4009	201808							1163
17	Edge	1	宁陕麻布坡	QL	QL17	NSMB	5	1163	33.5579	108.61					0.0193	1.4085	0.9253	1.6424	0.0821	0.0091	2.4157	201808							1163
17	Edge	1	宁陕麻布坡	QL	QL17	NSMB	5	1163	33.5579	108.61					0.0193	1.4327	1.2433	1.6235	0.0812	0.0093	2.3972	201808							1163
17	Edge	1	宁陕麻布坡	QL	QL17	NSMB	5	1163	33.5579	108.61					0.0193	1.2852	0.9223	1.854	0.0927	0.0071	1.978	201808							1163
17	Edge	1	宁陕麻布坡	QL	QL17	NSMB	5	1163	33.5579	108.61					0.0193	1.3252	0.9418	2.0184	0.1009	0.006	2.1512	201808							1163
17	Edge	1	宁陕麻布坡	QL	QL17	NSMB	5	1163	33.5579	108.61					0.0193	1.3327	0.8376	1.3027	0.0651	0.0144	2.1788	201808							1163
17	Edge	1	宁陕麻布坡	QL	QL17	NSMB	5	1163	33.5579	108.61					0.0193	1.3624	1.0995	1.8092	0.0905	0.0075	2.5024	201808							1163
17	Edge	1	宁陕麻布坡	QL	QL17	NSMB	5	1163	33.5579	108.61					0.0193	1.3441	1.3549	2.1499	0.1075	0.0053	2.6077	201808							1163
17	Edge	1	宁陕麻布坡	QL	QL17	NSMB	5	1163	33.5579	108.61					0.0193	1.3016	1.014	1.9	0.095	0.0068	2.2966	201808							1163
17	Edge	1	宁陕麻布坡	QL	QL17	NSMB	5	1163	33.5579	108.61					0.0193	1.2766	0.9159	1.5073	0.0754	0.0108	1.9659	201808							1163
17	Edge	1	宁陕麻布坡	QL	QL17	NSMB	5	1163	33.5579	108.61					0.0193	1.1738	0.7834	1.4654	0.0733	0.0114	1.5656	201808							1163
17	Edge	1	宁陕麻布坡	QL	QL17	NSMB	6	1163	33.5579	108.61					0.0193	1.4203	1.107	1.8174	0.0909	0.0074	2.1561	201808							1163
17	Edge	1	宁陕麻布坡	QL	QL17	NSMB	6	1163	33.5579	108.61					0.0193	1.3779	1.1533	2.4969	0.1248	0.0039	2.3222	201808							1163
17	Edge	1	宁陕麻布坡	QL	QL17	NSMB	6	1163	33.5579	108.61					0.0193	1.3731	0.884	2.1321	0.1066	0.0054	2.1059	201808							1163
17	Edge	1	宁陕麻布坡	QL	QL17	NSMB	6	1163	33.5579	108.61					0.0193	1.3824	1.2368	2.2324	0.1116	0.0049	2.2536	201808							1163
17	Edge	1	宁陕麻布坡	QL	QL17	NSMB	6	1163	33.5579	108.61					0.0193	1.1394	0.8938	2.0263	0.1013	0.006	1.8269	201808							1163
17	Edge	1	宁陕麻布坡	QL	QL17	NSMB	6	1163	33.5579	108.61					0.0193	1.2937	0.9092	1.6823	0.0841	0.0087	2.3864	201808							1163
17	Edge	1	宁陕麻布坡	QL	QL17	NSMB	6	1163	33.5579	108.61					0.0193	1.3198	1.1742	1.8564	0.0928	0.0071	2.4195	201808							1163
17	Edge	1	宁陕麻布坡	QL	QL17	NSMB	6	1163	33.5579	108.61					0.0193	1.3016	0.8463	1.7544	0.0877	0.008	1.9485	201808							1163
17	Edge	1	宁陕麻布坡	QL	QL17	NSMB	6	1163	33.5579	108.61					0.0193	1.2245	0.7722	1.5754	0.0788	0.0099	1.9619	201808							1163
17	Edge	1	宁陕麻布坡	QL	QL17	NSMB	6	1163	33.5579	108.61					0.0193	1.367	0.9961	1.2042	0.0602	0.0169	2.4389	201808							1163
17	Edge	1	宁陕麻布坡	QL	QL17	NSMB	6	1163	33.5579	108.61					0.0193	1.2789	0.9224	1.55	0.0775	0.0102	2.1408	201808							1163
17	Edge	1	宁陕麻布坡	QL	QL17	NSMB	6	1163	33.5579	108.61					0.0193	1.2356	0.7851	1.7599	0.088	0.0079	2.3493	201808							1163
17	Edge	1	宁陕麻布坡	QL	QL17	NSMB	6	1163	33.5579	108.61					0.0193	1.4041	0.7095	1.5	0.075	0.0109	2.0475	201808							1163
17	Edge	1	宁陕麻布坡	QL	QL17	NSMB	6	1163	33.5579	108.61					0.0193	1.2784	0.7131	1.6297	0.0815	0.0092	2.0963	201808							1163
17	Edge	1	宁陕麻布坡	QL	QL17	NSMB	6	1163	33.5579	108.61					0.0193	1.4393	0.9959	2.2167	0.1108	0.005	2.1861	201808							1163
17	Edge	1	宁陕麻布坡	QL	QL17	NSMB	6	1163	33.5579	108.61					0.0193	1.3335	0.8272	1.7149	0.0857	0.0083	2.1269	201808							1163
17	Edge	1	宁陕麻布坡	QL	QL17	NSMB	6	1163	33.5579	108.61					0.0193	1.2763	1.0086	1.1743	0.0587	0.0178	2.3848	201808							1163
17	Edge	1	宁陕麻布坡	QL	QL17	NSMB	6	1163	33.5579	108.61					0.0193	1.3224	0.7235	1.5384	0.0769	0.0104	2.0191	201808							1163
17	Edge	1	宁陕麻布坡	QL	QL17	NSMB	6	1163	33.5579	108.61					0.0193	1.4077	0.9687	1.8134	0.0907	0.0075	2.4195	201808							1163
17	Edge	1	宁陕麻布坡	QL	QL17	NSMB	6	1163	33.5579	108.61					0.0193	1.2489	0.9518	2.0677	0.1034	0.0057	2.3074	201808							1163
17	Edge	1	宁陕麻布坡	QL	QL17	NSMB	6	1163	33.5579	108.61					0.0193	1.3205	0.8159	1.5909	0.0795	0.0097	2.1858	201808							1163
17	Edge	1	宁陕麻布坡	QL	QL17	NSMB	6	1163	33.5579	108.61					0.0193	1.3157	1.1696	1.716	0.0858	0.0083	2.2029	201808							1163
17	Edge	1	宁陕麻布坡	QL	QL17	NSMB	6	1163	33.5579	108.61					0.0193	1.3968	1.0732	2.1224	0.1061	0.0054	2.3089	201808							1163
17	Edge	1	宁陕麻布坡	QL	QL17	NSMB	6	1163	33.5579	108.61					0.0193	1.4165	0.7409	1.7262	0.0863	0.0082	2.1952	201808							1163
17	Edge	1	宁陕麻布坡	QL	QL17	NSMB	6	1163	33.5579	108.61					0.0193	1.3346	0.7837	2.0561	0.1028	0.0058	1.9169	201808							1163
17	Edge	1	宁陕麻布坡	QL	QL17	NSMB	6	1163	33.5579	108.61					0.0193	1.4865	0.7932	1.7638	0.0882	0.0079	2.2871	201808							1163
17	Edge	1	宁陕麻布坡	QL	QL17	NSMB	6	1163	33.5579	108.61					0.0193	1.3149	0.7625	1.6328	0.0816	0.0092	2.0372	201808							1163
17	Edge	1	宁陕麻布坡	QL	QL17	NSMB	6	1163	33.5579	108.61					0.0193	1.3903	1.0394	1.5361	0.0768	0.0104	2.4209	201808							1163
17	Edge	1	宁陕麻布坡	QL	QL17	NSMB	6	1163	33.5579	108.61					0.0193	1.4085	1.1535	1.6624	0.0831	0.0089	2.4268	201808							1163
17	Edge	1	宁陕麻布坡	QL	QL17	NSMB	6	1163	33.5579	108.61					0.0193	1.3513	0.724	1.8842	0.0942	0.0069	1.9882	201808							1163
17	Edge	1	宁陕麻布坡	QL	QL17	NSMB	7	1163	33.5579	108.61					0.0193	1.2758	0.9509	1.3076	0.0654	0.0143	2.1379	201808							1163
17	Edge	1	宁陕麻布坡	QL	QL17	NSMB	7	1163	33.5579	108.61					0.0193	1.3729	1.0562	2.0432	0.1022	0.0059	2.3149	201808							1163
17	Edge	1	宁陕麻布坡	QL	QL17	NSMB	7	1163	33.5579	108.61					0.0193	1.2804	0.7625	1.4813	0.0741	0.0112	2.0638	201808							1163
17	Edge	1	宁陕麻布坡	QL	QL17	NSMB	7	1163	33.5579	108.61					0.0193	1.346	0.9333	1.9708	0.0985	0.0063	1.908	201808							1163
17	Edge	1	宁陕麻布坡	QL	QL17	NSMB	7	1163	33.5579	108.61					0.0193	1.2411	0.7401	2.1052	0.1053	0.0055	1.8616	201808							1163
17	Edge	1	宁陕麻布坡	QL	QL17	NSMB	7	1163	33.5579	108.61					0.0193	1.4054	1.1425	2.3683	0.1184	0.0044	2.6055	201808							1163
17	Edge	1	宁陕麻布坡	QL	QL17	NSMB	7	1163	33.5579	108.61					0.0193	1.2701	0.967	2.1015	0.1051	0.0055	2.1872	201808							1163
17	Edge	1	宁陕麻布坡	QL	QL17	NSMB	7	1163	33.5579	108.61					0.0193	1.388	1.122	1.7152	0.0858	0.0083	2.5755	201808							1163
17	Edge	1	宁陕麻布坡	QL	QL17	NSMB	7	1163	33.5579	108.61					0.0193	1.3313	0.9959	2.2937	0.1147	0.0047	2.3154	201808							1163
17	Edge	1	宁陕麻布坡	QL	QL17	NSMB	7	1163	33.5579	108.61					0.0193	1.4597	1.127	1.7029	0.0851	0.0085	2.3164	201808							1163
17	Edge	1	宁陕麻布坡	QL	QL17	NSMB	7	1163	33.5579	108.61					0.0193	1.3777	0.9961	2.0366	0.1018	0.0059	2.2888	201808							1163
17	Edge	1	宁陕麻布坡	QL	QL17	NSMB	7	1163	33.5579	108.61					0.0193	1.3333	0.7361	1.4919	0.0746	0.011	2.0784	201808							1163
17	Edge	1	宁陕麻布坡	QL	QL17	NSMB	7	1163	33.5579	108.61					0.0193	1.3686	1.0395	1.9974	0.0999	0.0061	2.3098	201808							1163
17	Edge	1	宁陕麻布坡	QL	QL17	NSMB	7	1163	33.5579	108.61					0.0193	1.2516	0.7668	1.7315	0.0866	0.0082	2.1003	201808							1163
17	Edge	1	宁陕麻布坡	QL	QL17	NSMB	7	1163	33.5579	108.61					0.0193	1.4178	1.1805	1.3282	0.0664	0.0139	2.6485	201808							1163
17	Edge	1	宁陕麻布坡	QL	QL17	NSMB	7	1163	33.5579	108.61					0.0193	1.4685	0.8984	1.7489	0.0874	0.008	2.2568	201808							1163
17	Edge	1	宁陕麻布坡	QL	QL17	NSMB	7	1163	33.5579	108.61					0.0193	1.4046	1.1394	2.292	0.1146	0.0047	2.3671	201808							1163
17	Edge	1	宁陕麻布坡	QL	QL17	NSMB	7	1163	33.5579	108.61					0.0193	1.3578	0.9662	2.1701	0.1085	0.0052	2.1092	201808							1163
17	Edge	1	宁陕麻布坡	QL	QL17	NSMB	7	1163	33.5579	108.61					0.0193	1.2917	1.0395	1.675	0.0838	0.0087	2.3558	201808							1163
17	Edge	1	宁陕麻布坡	QL	QL17	NSMB	7	1163	33.5579	108.61					0.0193	1.2637	0.9547	1.8477	0.0924	0.0072	2.1581	201808							1163
17	Edge	1	宁陕麻布坡	QL	QL17	NSMB	7	1163	33.5579	108.61					0.0193	1.2789	0.8306	2.1131	0.1057	0.0055	2.0069	201808							1163
17	Edge	1	宁陕麻布坡	QL	QL17	NSMB	7	1163	33.5579	108.61					0.0193	1.1699	0.8621	2.5741	0.1287	0.0037	2.1829	201808							1163
17	Edge	1	宁陕麻布坡	QL	QL17	NSMB	7	1163	33.5579	108.61					0.0193	1.3686	0.9333	1.7757	0.0888	0.0078	2.3818	201808							1163
17	Edge	1	宁陕麻布坡	QL	QL17	NSMB	7	1163	33.5579	108.61					0.0193	1.3347	1.0079	1.6286	0.0814	0.0092	2.2286	201808							1163
17	Edge	1	宁陕麻布坡	QL	QL17	NSMB	7	1163	33.5579	108.61					0.0193	1.3202	0.8378	1.8031	0.0902	0.0075	2.0561	201808							1163
17	Edge	1	宁陕麻布坡	QL	QL17	NSMB	7	1163	33.5579	108.61					0.0193	1.2791	0.92	1.5372	0.0769	0.0104	2.3483	201808							1163
17	Edge	1	宁陕麻布坡	QL	QL17	NSMB	7	1163	33.5579	108.61					0.0193	1.237	1.0337	2.3561	0.1178	0.0044	2.2791	201808							1163
17	Edge	1	宁陕麻布坡	QL	QL17	NSMB	7	1163	33.5579	108.61					0.0193	1.3549	0.8536	1.3084	0.0654	0.0143	2.2159	201808							1163
17	Edge	1	宁陕麻布坡	QL	QL17	NSMB	7	1163	33.5579	108.61					0.0193	1.3641	0.8984	2.5544	0.1277	0.0038	2.2555	201808							1163
17	Edge	1	宁陕麻布坡	QL	QL17	NSMB	7	1163	33.5579	108.61					0.0193	1.3652	0.9518	1.5867	0.0793	0.0097	2.2517	201808							1163
17	Edge	1	宁陕麻布坡	QL	QL17	NSMB	8	1163	33.5579	108.61					0.0193	1.4393	0.8327	1.8163	0.0908	0.0074	2.1042	201808							1163
17	Edge	1	宁陕麻布坡	QL	QL17	NSMB	8	1163	33.5579	108.61					0.0193	1.3974	0.8091	1.9261	0.0963	0.0066	2.1322	201808							1163
17	Edge	1	宁陕麻布坡	QL	QL17	NSMB	8	1163	33.5579	108.61					0.0193	1.3966	0.9562	1.9451	0.0973	0.0065	2.2638	201808							1163
17	Edge	1	宁陕麻布坡	QL	QL17	NSMB	8	1163	33.5579	108.61					0.0193	1.2915	0.6721	1.4191	0.071	0.0122	1.9317	201808							1163
17	Edge	1	宁陕麻布坡	QL	QL17	NSMB	8	1163	33.5579	108.61					0.0193	1.1942	1.1177	1.7976	0.0899	0.0076	2.2626	201808							1163
17	Edge	1	宁陕麻布坡	QL	QL17	NSMB	8	1163	33.5579	108.61					0.0193	1.2884	0.8959	1.8684	0.0934	0.007	2.2804	201808							1163
17	Edge	1	宁陕麻布坡	QL	QL17	NSMB	8	1163	33.5579	108.61					0.0193	1.2061	0.5478	1.4022	0.0701	0.0125	1.8184	201808							1163
17	Edge	1	宁陕麻布坡	QL	QL17	NSMB	8	1163	33.5579	108.61					0.0193	1.3659	0.7991	1.6158	0.0808	0.0094	2.0096	201808							1163
17	Edge	1	宁陕麻布坡	QL	QL17	NSMB	8	1163	33.5579	108.61					0.0193	1.3193	0.7802	1.4752	0.0738	0.0113	2.3724	201808							1163
17	Edge	1	宁陕麻布坡	QL	QL17	NSMB	8	1163	33.5579	108.61					0.0193	1.2689	1.1216	2.1006	0.105	0.0056	2.3775	201808							1163
17	Edge	1	宁陕麻布坡	QL	QL17	NSMB	8	1163	33.5579	108.61					0.0193	1.1487	0.7952	1.7138	0.0857	0.0083	1.9094	201808							1163
17	Edge	1	宁陕麻布坡	QL	QL17	NSMB	8	1163	33.5579	108.61					0.0193	1.3664	1.0473	1.9867	0.0993	0.0062	2.433	201808							1163
17	Edge	1	宁陕麻布坡	QL	QL17	NSMB	8	1163	33.5579	108.61					0.0193	1.3626	1.0865	1.8167	0.0908	0.0074	2.3074	201808							1163
17	Edge	1	宁陕麻布坡	QL	QL17	NSMB	8	1163	33.5579	108.61					0.0193	1.5313	0.8752	2.1877	0.1094	0.0051	2.2531	201808							1163
17	Edge	1	宁陕麻布坡	QL	QL17	NSMB	8	1163	33.5579	108.61					0.0193	1.1639	0.9159	2.0974	0.1049	0.0056	2.1581	201808							1163
17	Edge	1	宁陕麻布坡	QL	QL17	NSMB	8	1163	33.5579	108.61					0.0193	1.4699	0.9027	2.0504	0.1025	0.0058	2.2335	201808							1163
17	Edge	1	宁陕麻布坡	QL	QL17	NSMB	8	1163	33.5579	108.61					0.0193	1.4348	0.9236	2.2419	0.1121	0.0049	2.363	201808							1163
17	Edge	1	宁陕麻布坡	QL	QL17	NSMB	8	1163	33.5579	108.61					0.0193	1.3664	0.833	1.9319	0.0966	0.0066	2.2467	201808							1163
17	Edge	1	宁陕麻布坡	QL	QL17	NSMB	8	1163	33.5579	108.61					0.0193	1.3664	0.833	1.9319	0.0966	0.0066	2.3069	201808							1163
17	Edge	1	宁陕麻布坡	QL	QL17	NSMB	8	1163	33.5579	108.61					0.0193	1.2126	0.9517	1.9604	0.098	0.0064	1.9996	201808							1163
17	Edge	1	宁陕麻布坡	QL	QL17	NSMB	8	1163	33.5579	108.61					0.0193	1.321	0.9087	2.1952	0.1098	0.0051	2.1273	201808							1163
17	Edge	1	宁陕麻布坡	QL	QL17	NSMB	8	1163	33.5579	108.61					0.0193	1.4419	0.7539	1.4915	0.0746	0.011	2.1105	201808							1163
17	Edge	1	宁陕麻布坡	QL	QL17	NSMB	8	1163	33.5579	108.61					0.0193	1.3003	0.7641	1.8267	0.0913	0.0073	2.423	201808							1163
17	Edge	1	宁陕麻布坡	QL	QL17	NSMB	8	1163	33.5579	108.61					0.0193	1.2946	0.6813	1.5971	0.0799	0.0096	1.9362	201808							1163
17	Edge	1	宁陕麻布坡	QL	QL17	NSMB	8	1163	33.5579	108.61					0.0193	1.197	1.1417	1.8684	0.0934	0.007	2.2056	201808							1163
17	Edge	1	宁陕麻布坡	QL	QL17	NSMB	8	1163	33.5579	108.61					0.0193	1.197	1.1104	1.9003	0.095	0.0068	2.2437	201808							1163
17	Edge	1	宁陕麻布坡	QL	QL17	NSMB	8	1163	33.5579	108.61					0.0193	1.2917	0.6386	1.3654	0.0683	0.0131	2.1582	201808							1163
17	Edge	1	宁陕麻布坡	QL	QL17	NSMB	8	1163	33.5579	108.61					0.0193	1.3051	0.7617	1.8149	0.0907	0.0074	2.173	201808							1163
17	Edge	1	宁陕麻布坡	QL	QL17	NSMB	8	1163	33.5579	108.61					0.0193	1.3578	0.9853	1.8937	0.0947	0.0068	2.1986	201808							1163
17	Edge	1	宁陕麻布坡	QL	QL17	NSMB	8	1163	33.5579	108.61					0.0193	1.3011	1.3471	1.1048	0.0552	0.0201	2.4385	201808							1163
17	Edge	1	宁陕麻布坡	QL	QL17	NSMB	9	1163	33.5579	108.61					0.0193	1.3347	0.725	2.0791	0.104	0.0057	1.8451	201808							1163
17	Edge	1	宁陕麻布坡	QL	QL17	NSMB	9	1163	33.5579	108.61					0.0193	1.308	0.8852	1.8023	0.0901	0.0075	1.9548	201808							1163
17	Edge	1	宁陕麻布坡	QL	QL17	NSMB	9	1163	33.5579	108.61					0.0193	1.2676	0.6297	1.1175	0.0559	0.0196	1.9477	201808							1163
17	Edge	1	宁陕麻布坡	QL	QL17	NSMB	9	1163	33.5579	108.61					0.0193	1.273	0.7676	1.7351	0.0868	0.0081	2.1285	201808							1163
17	Edge	1	宁陕麻布坡	QL	QL17	NSMB	9	1163	33.5579	108.61					0.0193	1.326	1.273	1.6556	0.0828	0.0089	2.5584	201808							1163
17	Edge	1	宁陕麻布坡	QL	QL17	NSMB	9	1163	33.5579	108.61					0.0193	1.3165	1.2805	1.997	0.0999	0.0061	2.4122	201808							1163
17	Edge	1	宁陕麻布坡	QL	QL17	NSMB	9	1163	33.5579	108.61					0.0193	1.3578	1.0699	1.8311	0.0916	0.0073	2.4447	201808							1163
17	Edge	1	宁陕麻布坡	QL	QL17	NSMB	9	1163	33.5579	108.61					0.0193	1.3919	0.6063	1.462	0.0731	0.0115	2.2638	201808							1163
17	Edge	1	宁陕麻布坡	QL	QL17	NSMB	9	1163	33.5579	108.61					0.0193	1.432	0.7047	1.705	0.0853	0.0084	2.0791	201808							1163
17	Edge	1	宁陕麻布坡	QL	QL17	NSMB	9	1163	33.5579	108.61					0.0193	1.1842	0.9842	2.0791	0.104	0.0057	2.1603	201808							1163
17	Edge	1	宁陕麻布坡	QL	QL17	NSMB	9	1163	33.5579	108.61					0.0193	1.3074	0.9592	1.9307	0.0965	0.0066	2.3168	201808							1163
17	Edge	1	宁陕麻布坡	QL	QL17	NSMB	9	1163	33.5579	108.61					0.0193	1.4085	1.2381	1.6328	0.0816	0.0092	2.4822	201808							1163
17	Edge	1	宁陕麻布坡	QL	QL17	NSMB	9	1163	33.5579	108.61					0.0193	1.3555	0.7846	1.8015	0.0901	0.0076	1.9888	201808							1163
17	Edge	1	宁陕麻布坡	QL	QL17	NSMB	9	1163	33.5579	108.61					0.0193	1.2791	1.02	1.9294	0.0965	0.0066	2.1391	201808							1163
17	Edge	1	宁陕麻布坡	QL	QL17	NSMB	9	1163	33.5579	108.61					0.0193	1.3377	0.6982	1.0937	0.0547	0.0205	2.0507	201808							1163
17	Edge	1	宁陕麻布坡	QL	QL17	NSMB	9	1163	33.5579	108.61					0.0193	1.3769	0.8449	1.8735	0.0937	0.007	2.1754	201808							1163
17	Edge	1	宁陕麻布坡	QL	QL17	NSMB	9	1163	33.5579	108.61					0.0193	1.2581	1.1013	1.5327	0.0766	0.0104	2.4462	201808							1163
17	Edge	1	宁陕麻布坡	QL	QL17	NSMB	9	1163	33.5579	108.61					0.0193	1.3282	0.8274	1.4367	0.0718	0.0119	2.3066	201808							1163
17	Edge	1	宁陕麻布坡	QL	QL17	NSMB	9	1163	33.5579	108.61					0.0193	1.2676	1.107	1.9486	0.0974	0.0065	2.3886	201808							1163
17	Edge	1	宁陕麻布坡	QL	QL17	NSMB	9	1163	33.5579	108.61					0.0193	1.3919	0.9859	1.901	0.0951	0.0068	2.1804	201808							1163
17	Edge	1	宁陕麻布坡	QL	QL17	NSMB	9	1163	33.5579	108.61					0.0193	1.376	0.8985	1.8798	0.094	0.0069	2.3094	201808							1163
17	Edge	1	宁陕麻布坡	QL	QL17	NSMB	9	1163	33.5579	108.61					0.0193	1.3528	0.8667	1.8661	0.0933	0.007	2.3986	201808							1163
17	Edge	1	宁陕麻布坡	QL	QL17	NSMB	9	1163	33.5579	108.61					0.0193	1.3142	1.0329	2.1168	0.1058	0.0055	2.4282	201808							1163
17	Edge	1	宁陕麻布坡	QL	QL17	NSMB	9	1163	33.5579	108.61					0.0193	1.3831	1.016	1.8445	0.0922	0.0072	2.2716	201808							1163
17	Edge	1	宁陕麻布坡	QL	QL17	NSMB	9	1163	33.5579	108.61					0.0193	1.3819	0.8667	1.7149	0.0857	0.0083	2.7623	201808							1163
17	Edge	1	宁陕麻布坡	QL	QL17	NSMB	9	1163	33.5579	108.61					0.0193	1.3819	0.8667	1.7149	0.0857	0.0083	2.3682	201808							1163
17	Edge	1	宁陕麻布坡	QL	QL17	NSMB	9	1163	33.5579	108.61					0.0193	1.5254	0.9027	1.824	0.0912	0.0074	2.3947	201808							1163
17	Edge	1	宁陕麻布坡	QL	QL17	NSMB	9	1163	33.5579	108.61					0.0193	1.4369	0.7855	1.9616	0.0981	0.0064	2.0314	201808							1163
17	Edge	1	宁陕麻布坡	QL	QL17	NSMB	9	1163	33.5579	108.61					0.0193	1.271	1.0219	2.1286	0.1064	0.0054	2.3994	201808							1163
17	Edge	1	宁陕麻布坡	QL	QL17	NSMB	9	1163	33.5579	108.61					0.0193	1.273	0.8303	1.9197	0.096	0.0067	1.9486	201808							1163
17	Edge	1	宁陕麻布坡	QL	QL17	NSMB	10	1163	33.5579	108.61					0.0193	1.3449	0.9649	2.2157	0.1108	0.005	2.2712	201808							1163
17	Edge	1	宁陕麻布坡	QL	QL17	NSMB	10	1163	33.5579	108.61					0.0193	1.4219	1.0079	2.0788	0.1039	0.0057	2.3158	201808							1163
17	Edge	1	宁陕麻布坡	QL	QL17	NSMB	10	1163	33.5579	108.61					0.0193	1.1779	0.9526	1.4041	0.0702	0.0124	2.1921	201808							1163
17	Edge	1	宁陕麻布坡	QL	QL17	NSMB	10	1163	33.5579	108.61					0.0193	1.2347	0.8188	1.4333	0.0717	0.0119	2.1695	201808							1163
17	Edge	1	宁陕麻布坡	QL	QL17	NSMB	10	1163	33.5579	108.61					0.0193	1.4335	0.9333	1.8163	0.0908	0.0074	2.1877	201808							1163
17	Edge	1	宁陕麻布坡	QL	QL17	NSMB	10	1163	33.5579	108.61					0.0193	1.3198	0.8545	1.8157	0.0908	0.0074	2.3103	201808							1163
17	Edge	1	宁陕麻布坡	QL	QL17	NSMB	10	1163	33.5579	108.61					0.0193	1.247	0.7959	1.8053	0.0903	0.0075	1.9826	201808							1163
17	Edge	1	宁陕麻布坡	QL	QL17	NSMB	10	1163	33.5579	108.61					0.0193	1.356	1.0117	1.821	0.0911	0.0074	2.367	201808							1163
17	Edge	1	宁陕麻布坡	QL	QL17	NSMB	10	1163	33.5579	108.61					0.0193	1.4077	0.889	1.7334	0.0867	0.0082	2.4967	201808							1163
17	Edge	1	宁陕麻布坡	QL	QL17	NSMB	10	1163	33.5579	108.61					0.0193	1.3693	1.0031	1.7886	0.0894	0.0077	2.3845	201808							1163
17	Edge	1	宁陕麻布坡	QL	QL17	NSMB	10	1163	33.5579	108.61					0.0193	1.4167	1.1496	2.0292	0.1015	0.006	2.4418	201808							1163
17	Edge	1	宁陕麻布坡	QL	QL17	NSMB	10	1163	33.5579	108.61					0.0193	1.3003	0.7543	1.8311	0.0916	0.0073	2.2552	201808							1163
17	Edge	1	宁陕麻布坡	QL	QL17	NSMB	10	1163	33.5579	108.61					0.0193	1.363	1.1674	1.7166	0.0858	0.0083	2.175	201808							1163
17	Edge	1	宁陕麻布坡	QL	QL17	NSMB	10	1163	33.5579	108.61					0.0193	1.349	0.8892	1.6886	0.0844	0.0086	2.2973	201808							1163
17	Edge	1	宁陕麻布坡	QL	QL17	NSMB	10	1163	33.5579	108.61					0.0193	1.401	1.1296	2.0624	0.1031	0.0058	2.2991	201808							1163
17	Edge	1	宁陕麻布坡	QL	QL17	NSMB	10	1163	33.5579	108.61					0.0193	1.4812	0.6323	1.7334	0.0867	0.0082	2.0874	201808							1163
17	Edge	1	宁陕麻布坡	QL	QL17	NSMB	10	1163	33.5579	108.61					0.0193	1.3741	0.9075	1.4752	0.0738	0.0113	2.1875	201808							1163
17	Edge	1	宁陕麻布坡	QL	QL17	NSMB	10	1163	33.5579	108.61					0.0193	1.4025	1.118	2.0568	0.1028	0.0058	2.3245	201808							1163
17	Edge	1	宁陕麻布坡	QL	QL17	NSMB	10	1163	33.5579	108.61					0.0193	1.4285	1.0296	1.8471	0.0924	0.0072	2.278	201808							1163
17	Edge	1	宁陕麻布坡	QL	QL17	NSMB	10	1163	33.5579	108.61					0.0193	1.4087	1.0906	1.8365	0.0918	0.0073	2.358	201808							1163
17	Edge	1	宁陕麻布坡	QL	QL17	NSMB	10	1163	33.5579	108.61					0.0193	1.5237	0.8662	1.9746	0.0987	0.0063	2.3131	201808							1163
17	Edge	1	宁陕麻布坡	QL	QL17	NSMB	10	1163	33.5579	108.61					0.0193	1.2554	0.6061	1.1386	0.0569	0.0189	1.8935	201808							1163
17	Edge	1	宁陕麻布坡	QL	QL17	NSMB	10	1163	33.5579	108.61					0.0193	1.3414	0.8449	1.9049	0.0952	0.0068	2.223	201808							1163
17	Edge	1	宁陕麻布坡	QL	QL17	NSMB	10	1163	33.5579	108.61					0.0193	1.2523	0.8662	1.9604	0.098	0.0064	2.1812	201808							1163
17	Edge	1	宁陕麻布坡	QL	QL17	NSMB	10	1163	33.5579	108.61					0.0193	1.1547	0.8228	1.6106	0.0805	0.0094	2.0285	201808							1163
17	Edge	1	宁陕麻布坡	QL	QL17	NSMB	10	1163	33.5579	108.61					0.0193	1.3938	0.9241	2.245	0.1123	0.0049	2.1761	201808							1163
17	Edge	1	宁陕麻布坡	QL	QL17	NSMB	10	1163	33.5579	108.61					0.0193	1.4327	1.0156	2.2159	0.1108	0.005	2.4155	201808							1163
17	Edge	1	宁陕麻布坡	QL	QL17	NSMB	10	1163	33.5579	108.61					0.0193	1.5167	0.8586	2.2059	0.1103	0.005	2.3145	201808							1163
17	Edge	1	宁陕麻布坡	QL	QL17	NSMB	10	1163	33.5579	108.61					0.0193	1.2628	0.7488	1.823	0.0912	0.0074	2.2132	201808							1163
17	Edge	1	宁陕麻布坡	QL	QL17	NSMB	10	1163	33.5579	108.61					0.0193	1.2262	0.764	1.8808	0.094	0.0069	2.0034	201808							1163
18	Edge	16	宁陕平河梁半山	QL	QL29	NSPB	1	2128	33.4747	108.495					0.0233	1.4578	0.7081	1.3422	0.0671	0.0165		201507							2128
18	Edge	16	宁陕平河梁半山	QL	QL29	NSPB	2	2128	33.4747	108.495					0.0218	1.3508	0.7152	1.3629	0.0681	0.015		201507							2128
18	Edge	16	宁陕平河梁半山	QL	QL29	NSPB	3	2128	33.4747	108.495					0.022	1.4699	0.7752	1.555	0.0778	0.0116		201507							2128
18	Edge	16	宁陕平河梁半山	QL	QL29	NSPB	4	2128	33.4747	108.495					0.0195	1.3367	0.6501	1.2917	0.0646	0.0149		201507							2128
18	Edge	16	宁陕平河梁半山	QL	QL29	NSPB	5	2128	33.4747	108.495					0.0219	1.3999	0.7063	1.3852	0.0693	0.0145		201507							2128
18	Edge	16	宁陕平河梁半山	QL	QL29	NSPB	8	2128	33.4747	108.495					0.0265	1.3981	0.6582	1.3259	0.0663	0.0192		201507							2128
18	Edge	16	宁陕平河梁半山	QL	QL29	NSPB	9	2128	33.4747	108.495					0.02	1.2662	0.6983	1.3611	0.0681	0.0137		201507							2128
18	Edge	16	宁陕平河梁半山	QL	QL29	NSPB	10	2128	33.4747	108.495					0.0207	1.3443	0.7086	1.421	0.071	0.013		201507							2128
19	Edge	7	宁陕平河梁	QL	QL28	NSPH	1	2080	33.4719	108.496					0.0237	1.3854	0.9202	2.0005	0.1	0.0075	2.3165	201808							2080
19	Edge	7	宁陕平河梁	QL	QL28	NSPH	1	2080	33.4719	108.496					0.0237	1.3847	1.2584	2.6041	0.1302	0.0044	2.5589	201808							2080
19	Edge	7	宁陕平河梁	QL	QL28	NSPH	1	2080	33.4719	108.496					0.0237	1.433	1.0325	1.5261	0.0763	0.0129	2.3956	201808							2080
19	Edge	7	宁陕平河梁	QL	QL28	NSPH	1	2080	33.4719	108.496					0.0237	1.3819	1.0121	1.9044	0.0952	0.0083	2.3602	201808							2080
19	Edge	7	宁陕平河梁	QL	QL28	NSPH	1	2080	33.4719	108.496					0.0237	1.4443	1.1841	1.7527	0.0876	0.0098	2.5969	201808							2080
19	Edge	7	宁陕平河梁	QL	QL28	NSPH	1	2080	33.4719	108.496					0.0237	1.4094	1.0117	1.9926	0.0996	0.0076	2.403	201808							2080
19	Edge	7	宁陕平河梁	QL	QL28	NSPH	1	2080	33.4719	108.496					0.0237	1.3954	1.2057	2.0334	0.1017	0.0073	2.5007	201808							2080
19	Edge	7	宁陕平河梁	QL	QL28	NSPH	1	2080	33.4719	108.496					0.0237	1.5286	1.0175	1.6171	0.0809	0.0115	2.5515	201808							2080
19	Edge	7	宁陕平河梁	QL	QL28	NSPH	1	2080	33.4719	108.496					0.0237	1.4362	0.7617	1.934	0.0967	0.0081	2.0568	201808							2080
19	Edge	7	宁陕平河梁	QL	QL28	NSPH	1	2080	33.4719	108.496					0.0237	1.6056	0.8274	2.0959	0.1048	0.0069	2.4053	201808							2080
19	Edge	7	宁陕平河梁	QL	QL28	NSPH	1	2080	33.4719	108.496					0.0237	1.548	1.0014	2.1321	0.1066	0.0066	2.4834	201808							2080
19	Edge	7	宁陕平河梁	QL	QL28	NSPH	1	2080	33.4719	108.496					0.0237	1.35	0.9546	1.6893	0.0845	0.0106	2.2429	201808							2080
19	Edge	7	宁陕平河梁	QL	QL28	NSPH	1	2080	33.4719	108.496					0.0237	1.4552	1.0639	1.8466	0.0923	0.0088	2.5392	201808							2080
19	Edge	7	宁陕平河梁	QL	QL28	NSPH	1	2080	33.4719	108.496					0.0237	1.2769	0.9592	2.007	0.1004	0.0075	2.0811	201808							2080
19	Edge	7	宁陕平河梁	QL	QL28	NSPH	1	2080	33.4719	108.496					0.0237	1.5345	0.9509	2.0668	0.1033	0.0071	2.4092	201808							2080
19	Edge	7	宁陕平河梁	QL	QL28	NSPH	1	2080	33.4719	108.496					0.0237	1.4085	1.1141	2.3272	0.1164	0.0056	2.1829	201808							2080
19	Edge	7	宁陕平河梁	QL	QL28	NSPH	1	2080	33.4719	108.496					0.0237	1.5308	1.055	2.2347	0.1117	0.006	2.3352	201808							2080
19	Edge	7	宁陕平河梁	QL	QL28	NSPH	1	2080	33.4719	108.496					0.0237	1.5471	0.794	1.6546	0.0827	0.011	2.3933	201808							2080
19	Edge	7	宁陕平河梁	QL	QL28	NSPH	1	2080	33.4719	108.496					0.0237	1.3915	1.122	1.9542	0.0977	0.0079	2.3642	201808							2080
19	Edge	7	宁陕平河梁	QL	QL28	NSPH	1	2080	33.4719	108.496					0.0237	1.3641	1.0777	1.9359	0.0968	0.008	2.2704	201808							2080
19	Edge	7	宁陕平河梁	QL	QL28	NSPH	1	2080	33.4719	108.496					0.0237	1.4134	0.9605	1.7101	0.0855	0.0103	2.2849	201808							2080
19	Edge	7	宁陕平河梁	QL	QL28	NSPH	1	2080	33.4719	108.496					0.0237	1.4085	1.1001	1.7443	0.0872	0.0099	2.5966	201808							2080
19	Edge	7	宁陕平河梁	QL	QL28	NSPH	1	2080	33.4719	108.496					0.0237	1.4208	0.9598	2.1995	0.11	0.0062	2.2699	201808							2080
19	Edge	7	宁陕平河梁	QL	QL28	NSPH	1	2080	33.4719	108.496					0.0237	1.3937	1.2207	2.175	0.1088	0.0064	2.6049	201808							2080
19	Edge	7	宁陕平河梁	QL	QL28	NSPH	1	2080	33.4719	108.496					0.0237	1.4505	0.9541	2.3149	0.1157	0.0056	2.2437	201808							2080
19	Edge	7	宁陕平河梁	QL	QL28	NSPH	1	2080	33.4719	108.496					0.0237	1.3766	0.884	2.2003	0.11	0.0062	2.1554	201808							2080
19	Edge	7	宁陕平河梁	QL	QL28	NSPH	1	2080	33.4719	108.496					0.0237	1.3731	1.1394	2.21	0.1105	0.0062	2.4693	201808							2080
19	Edge	7	宁陕平河梁	QL	QL28	NSPH	1	2080	33.4719	108.496					0.0237	1.3621	1.2405	2.6447	0.1322	0.0043	2.5704	201808							2080
19	Edge	7	宁陕平河梁	QL	QL28	NSPH	1	2080	33.4719	108.496					0.0237	1.5354	0.8378	2.1573	0.1079	0.0065	2.2267	201808							2080
19	Edge	7	宁陕平河梁	QL	QL28	NSPH	1	2080	33.4719	108.496					0.0237	1.3623	0.9836	2.1394	0.107	0.0066	2.3838	201808							2080
19	Edge	7	宁陕平河梁	QL	QL28	NSPH	2	2080	33.4719	108.496					0.0237	1.4046	1.1461	1.9622	0.0981	0.0078	2.4104	201808							2080
19	Edge	7	宁陕平河梁	QL	QL28	NSPH	2	2080	33.4719	108.496					0.0237	1.5148	1.1637	2.0877	0.1044	0.0069	2.5152	201808							2080
19	Edge	7	宁陕平河梁	QL	QL28	NSPH	2	2080	33.4719	108.496					0.0237	1.532	0.7429	1.5474	0.0774	0.0126	2.1846	201808							2080
19	Edge	7	宁陕平河梁	QL	QL28	NSPH	2	2080	33.4719	108.496					0.0237	1.4303	1.234	2.0104	0.1005	0.0075	2.5078	201808							2080
19	Edge	7	宁陕平河梁	QL	QL28	NSPH	2	2080	33.4719	108.496					0.0237	1.4915	0.7934	1.7156	0.0858	0.0102	2.2286	201808							2080
19	Edge	7	宁陕平河梁	QL	QL28	NSPH	2	2080	33.4719	108.496					0.0237	1.4221	1.008	2.2397	0.112	0.006	2.1322	201808							2080
19	Edge	7	宁陕平河梁	QL	QL28	NSPH	2	2080	33.4719	108.496					0.0237	1.4221	1.3387	1.9662	0.0983	0.0078	2.71	201808							2080
19	Edge	7	宁陕平河梁	QL	QL28	NSPH	2	2080	33.4719	108.496					0.0237	1.4386	1.2385	2.1217	0.1061	0.0067	2.264	201808							2080
19	Edge	7	宁陕平河梁	QL	QL28	NSPH	2	2080	33.4719	108.496					0.0237	1.5327	1.2937	2.8558	0.1428	0.0037	2.6151	201808							2080
19	Edge	7	宁陕平河梁	QL	QL28	NSPH	2	2080	33.4719	108.496					0.0237	1.4149	1.1742	1.8883	0.0944	0.0085	2.4195	201808							2080
19	Edge	7	宁陕平河梁	QL	QL28	NSPH	2	2080	33.4719	108.496					0.0237	1.4384	0.9509	2.3158	0.1158	0.0056	2.1148	201808							2080
19	Edge	7	宁陕平河梁	QL	QL28	NSPH	2	2080	33.4719	108.496					0.0237	1.4025	0.7723	1.8891	0.0945	0.0084	2.1211	201808							2080
19	Edge	7	宁陕平河梁	QL	QL28	NSPH	2	2080	33.4719	108.496					0.0237	1.4628	1.0332	1.7198	0.086	0.0102	2.4195	201808							2080
19	Edge	7	宁陕平河梁	QL	QL28	NSPH	2	2080	33.4719	108.496					0.0237	1.558	0.8246	1.7924	0.0896	0.0094	2.2398	201808							2080
19	Edge	7	宁陕平河梁	QL	QL28	NSPH	2	2080	33.4719	108.496					0.0237	1.3993	0.6966	1.8891	0.0945	0.0084	2.1368	201808							2080
19	Edge	7	宁陕平河梁	QL	QL28	NSPH	2	2080	33.4719	108.496					0.0237	1.505	1.2554	2.2748	0.1137	0.0058	2.7247	201808							2080
19	Edge	7	宁陕平河梁	QL	QL28	NSPH	2	2080	33.4719	108.496					0.0237	1.3766	1.0229	1.6857	0.0843	0.0106	2.2592	201808							2080
19	Edge	7	宁陕平河梁	QL	QL28	NSPH	2	2080	33.4719	108.496					0.0237	1.4148	0.7838	1.7447	0.0872	0.0099	2.1443	201808							2080
19	Edge	7	宁陕平河梁	QL	QL28	NSPH	2	2080	33.4719	108.496					0.0237	1.4093	1.1435	2.5182	0.1259	0.0048	2.2252	201808							2080
19	Edge	7	宁陕平河梁	QL	QL28	NSPH	2	2080	33.4719	108.496					0.0237	1.3468	1.2385	2.5961	0.1298	0.0045	2.37	201808							2080
19	Edge	7	宁陕平河梁	QL	QL28	NSPH	2	2080	33.4719	108.496					0.0237	1.4134	0.713	1.8145	0.0907	0.0092	2.0619	201808							2080
19	Edge	7	宁陕平河梁	QL	QL28	NSPH	2	2080	33.4719	108.496					0.0237	1.4364	0.9284	1.7705	0.0885	0.0096	2.1651	201808							2080
19	Edge	7	宁陕平河梁	QL	QL28	NSPH	2	2080	33.4719	108.496					0.0237	1.3347	1.0014	2.3229	0.1161	0.0056	2.0271	201808							2080
19	Edge	7	宁陕平河梁	QL	QL28	NSPH	2	2080	33.4719	108.496					0.0237	1.5032	1.0644	2.1728	0.1086	0.0064	2.3245	201808							2080
19	Edge	7	宁陕平河梁	QL	QL28	NSPH	2	2080	33.4719	108.496					0.0237	1.4295	1.1078	2.1439	0.1072	0.0066	2.2991	201808							2080
19	Edge	7	宁陕平河梁	QL	QL28	NSPH	2	2080	33.4719	108.496					0.0237	1.4285	1.0777	1.6601	0.083	0.0109	2.3459	201808							2080
19	Edge	7	宁陕平河梁	QL	QL28	NSPH	2	2080	33.4719	108.496					0.0237	1.5493	1.055	2.1795	0.109	0.0063	2.5502	201808							2080
19	Edge	7	宁陕平河梁	QL	QL28	NSPH	2	2080	33.4719	108.496					0.0237	1.4428	0.9934	1.8663	0.0933	0.0087	2.4546	201808							2080
19	Edge	7	宁陕平河梁	QL	QL28	NSPH	2	2080	33.4719	108.496					0.0237	1.4275	0.9843	2.1006	0.105	0.0068	1.9056	201808							2080
19	Edge	7	宁陕平河梁	QL	QL28	NSPH	3	2080	33.4719	108.496					0.0237	1.2566	1.0319	2.351	0.1176	0.0055	2.1271	201808							2080
19	Edge	7	宁陕平河梁	QL	QL28	NSPH	3	2080	33.4719	108.496					0.0237	1.5569	0.8713	2.0921	0.1046	0.0069	2.4071	201808							2080
19	Edge	7	宁陕平河梁	QL	QL28	NSPH	3	2080	33.4719	108.496					0.0237	1.4176	0.8328	1.7692	0.0885	0.0096	2.2882	201808							2080
19	Edge	7	宁陕平河梁	QL	QL28	NSPH	3	2080	33.4719	108.496					0.0237	1.6111	0.9796	2.0241	0.1012	0.0074	2.4004	201808							2080
19	Edge	7	宁陕平河梁	QL	QL28	NSPH	3	2080	33.4719	108.496					0.0237	1.3313	0.8938	1.6247	0.0812	0.0114	2.1868	201808							2080
19	Edge	7	宁陕平河梁	QL	QL28	NSPH	3	2080	33.4719	108.496					0.0237	1.5618	0.8378	2.04	0.102	0.0072	2.3053	201808							2080
19	Edge	7	宁陕平河梁	QL	QL28	NSPH	3	2080	33.4719	108.496					0.0237	1.4602	1.1774	1.7117	0.0856	0.0103	2.558	201808							2080
19	Edge	7	宁陕平河梁	QL	QL28	NSPH	3	2080	33.4719	108.496					0.0237	1.2242	1.0217	2.1508	0.1075	0.0065	2.2202	201808							2080
19	Edge	7	宁陕平河梁	QL	QL28	NSPH	3	2080	33.4719	108.496					0.0237	1.6252	0.9913	2.1552	0.1078	0.0065	2.6391	201808							2080
19	Edge	7	宁陕平河梁	QL	QL28	NSPH	3	2080	33.4719	108.496					0.0237	1.4969	1.0794	1.8844	0.0942	0.0085	2.526	201808							2080
19	Edge	7	宁陕平河梁	QL	QL28	NSPH	3	2080	33.4719	108.496					0.0237	1.3854	1.247	1.767	0.0884	0.0097	2.4379	201808							2080
19	Edge	7	宁陕平河梁	QL	QL28	NSPH	3	2080	33.4719	108.496					0.0237	1.4894	0.9088	1.639	0.082	0.0112	2.3159	201808							2080
19	Edge	7	宁陕平河梁	QL	QL28	NSPH	3	2080	33.4719	108.496					0.0237	1.4378	0.9509	1.7626	0.0881	0.0097	2.4424	201808							2080
19	Edge	7	宁陕平河梁	QL	QL28	NSPH	3	2080	33.4719	108.496					0.0237	1.3686	0.9432	1.9314	0.0966	0.0081	2.4293	201808							2080
19	Edge	7	宁陕平河梁	QL	QL28	NSPH	3	2080	33.4719	108.496					0.0237	1.4145	1.1443	1.5471	0.0774	0.0126	2.4873	201808							2080
19	Edge	7	宁陕平河梁	QL	QL28	NSPH	3	2080	33.4719	108.496					0.0237	1.413	0.9592	2.1695	0.1085	0.0064	2.2273	201808							2080
19	Edge	7	宁陕平河梁	QL	QL28	NSPH	3	2080	33.4719	108.496					0.0237	1.5281	1.1928	1.6058	0.0803	0.0117	2.6941	201808							2080
19	Edge	7	宁陕平河梁	QL	QL28	NSPH	3	2080	33.4719	108.496					0.0237	1.3441	1.1665	2.1459	0.1073	0.0065	2.4428	201808							2080
19	Edge	7	宁陕平河梁	QL	QL28	NSPH	3	2080	33.4719	108.496					0.0237	1.4167	1.0789	1.4744	0.0737	0.0139	2.5544	201808							2080
19	Edge	7	宁陕平河梁	QL	QL28	NSPH	3	2080	33.4719	108.496					0.0237	1.5676	1.1001	2.4087	0.1204	0.0052	2.4167	201808							2080
19	Edge	7	宁陕平河梁	QL	QL28	NSPH	3	2080	33.4719	108.496					0.0237	1.3285	0.882	2.0625	0.1031	0.0071	2.0714	201808							2080
19	Edge	7	宁陕平河梁	QL	QL28	NSPH	3	2080	33.4719	108.496					0.0237	1.4796	1.1421	1.7262	0.0863	0.0101	2.4949	201808							2080
19	Edge	7	宁陕平河梁	QL	QL28	NSPH	3	2080	33.4719	108.496					0.0237	1.4338	0.9082	2.2366	0.1118	0.006	2.1266	201808							2080
19	Edge	7	宁陕平河梁	QL	QL28	NSPH	3	2080	33.4719	108.496					0.0237	1.3578	1.0643	2.1266	0.1063	0.0067	2.34	201808							2080
19	Edge	7	宁陕平河梁	QL	QL28	NSPH	3	2080	33.4719	108.496					0.0237	1.4271	0.9519	1.874	0.0937	0.0086	2.4177	201808							2080
19	Edge	7	宁陕平河梁	QL	QL28	NSPH	3	2080	33.4719	108.496					0.0237	1.6467	0.7629	2.2024	0.1101	0.0062	2.4905	201808							2080
19	Edge	7	宁陕平河梁	QL	QL28	NSPH	3	2080	33.4719	108.496					0.0237	1.3253	0.8888	1.367	0.0684	0.0161	2.1705	201808							2080
19	Edge	7	宁陕平河梁	QL	QL28	NSPH	3	2080	33.4719	108.496					0.0237	1.3578	1.0549	2.0275	0.1014	0.0073	2.3761	201808							2080
19	Edge	7	宁陕平河梁	QL	QL28	NSPH	3	2080	33.4719	108.496					0.0237	1.4335	1.2385	1.9758	0.0988	0.0077	2.6533	201808							2080
19	Edge	7	宁陕平河梁	QL	QL28	NSPH	3	2080	33.4719	108.496					0.0237	1.4452	0.7855	1.9518	0.0976	0.0079	2.2638	201808							2080
19	Edge	7	宁陕平河梁	QL	QL28	NSPH	4	2080	33.4719	108.496					0.0237	1.4256	1.1141	2.2278	0.1114	0.0061	2.4676	201808							2080
19	Edge	7	宁陕平河梁	QL	QL28	NSPH	4	2080	33.4719	108.496					0.0237	1.5261	0.888	1.9708	0.0985	0.0078	2.3886	201808							2080
19	Edge	7	宁陕平河梁	QL	QL28	NSPH	4	2080	33.4719	108.496					0.0237	1.462	1.0662	2.2335	0.1117	0.006	2.5391	201808							2080
19	Edge	7	宁陕平河梁	QL	QL28	NSPH	4	2080	33.4719	108.496					0.0237	1.4596	0.8541	1.9134	0.0957	0.0082	2.21	201808							2080
19	Edge	7	宁陕平河梁	QL	QL28	NSPH	4	2080	33.4719	108.496					0.0237	1.4597	1.2207	2.3606	0.118	0.0054	2.5519	201808							2080
19	Edge	7	宁陕平河梁	QL	QL28	NSPH	4	2080	33.4719	108.496					0.0237	1.4313	1.0915	1.978	0.0989	0.0077	2.3988	201808							2080
19	Edge	7	宁陕平河梁	QL	QL28	NSPH	4	2080	33.4719	108.496					0.0237	1.4609	1.1943	1.8866	0.0943	0.0085	2.6935	201808							2080
19	Edge	7	宁陕平河梁	QL	QL28	NSPH	4	2080	33.4719	108.496					0.0237	1.4759	0.8937	1.7455	0.0873	0.0099	2.2902	201808							2080
19	Edge	7	宁陕平河梁	QL	QL28	NSPH	4	2080	33.4719	108.496					0.0237	1.2941	1.0795	2.2127	0.1106	0.0062	2.2413	201808							2080
19	Edge	7	宁陕平河梁	QL	QL28	NSPH	4	2080	33.4719	108.496					0.0237	1.4946	0.9017	1.6308	0.0815	0.0113	2.2859	201808							2080
19	Edge	7	宁陕平河梁	QL	QL28	NSPH	4	2080	33.4719	108.496					0.0237	1.3248	0.9236	1.7145	0.0857	0.0103	2.2626	201808							2080
19	Edge	7	宁陕平河梁	QL	QL28	NSPH	4	2080	33.4719	108.496					0.0237	1.4865	0.8106	1.7853	0.0893	0.0095	2.2596	201808							2080
19	Edge	7	宁陕平河梁	QL	QL28	NSPH	4	2080	33.4719	108.496					0.0237	1.5137	0.9236	2.0084	0.1004	0.0075	2.3399	201808							2080
19	Edge	7	宁陕平河梁	QL	QL28	NSPH	4	2080	33.4719	108.496					0.0237	1.358	0.8376	1.767	0.0884	0.0097	2.2793	201808							2080
19	Edge	7	宁陕平河梁	QL	QL28	NSPH	4	2080	33.4719	108.496					0.0237	1.6194	1.0153	2.1599	0.108	0.0065	2.4219	201808							2080
19	Edge	7	宁陕平河梁	QL	QL28	NSPH	4	2080	33.4719	108.496					0.0237	1.3384	0.8325	1.7199	0.086	0.0102	2.0933	201808							2080
19	Edge	7	宁陕平河梁	QL	QL28	NSPH	4	2080	33.4719	108.496					0.0237	1.3701	0.9934	1.6372	0.0819	0.0112	2.2441	201808							2080
19	Edge	7	宁陕平河梁	QL	QL28	NSPH	4	2080	33.4719	108.496					0.0237	1.4203	0.9333	1.7262	0.0863	0.0101	2.3369	201808							2080
19	Edge	7	宁陕平河梁	QL	QL28	NSPH	4	2080	33.4719	108.496					0.0237	1.4025	0.8378	1.7702	0.0885	0.0096	2.1317	201808							2080
19	Edge	7	宁陕平河梁	QL	QL28	NSPH	4	2080	33.4719	108.496					0.0237	1.4077	1.1892	2.1454	0.1073	0.0066	2.6845	201808							2080
19	Edge	7	宁陕平河梁	QL	QL28	NSPH	4	2080	33.4719	108.496					0.0237	1.4313	0.8125	1.7785	0.0889	0.0095	2.0861	201808							2080
19	Edge	7	宁陕平河梁	QL	QL28	NSPH	4	2080	33.4719	108.496					0.0237	1.5433	0.7045	1.8627	0.0931	0.0087	2.2975	201808							2080
19	Edge	7	宁陕平河梁	QL	QL28	NSPH	4	2080	33.4719	108.496					0.0237	1.3854	1.0233	2.1105	0.1055	0.0068	2.2713	201808							2080
19	Edge	7	宁陕平河梁	QL	QL28	NSPH	4	2080	33.4719	108.496					0.0237	1.4342	0.8544	1.7061	0.0853	0.0104	2.236	201808							2080
19	Edge	7	宁陕平河梁	QL	QL28	NSPH	4	2080	33.4719	108.496					0.0237	1.4339	1.0158	2.1846	0.1092	0.0063	2.221	201808							2080
19	Edge	7	宁陕平河梁	QL	QL28	NSPH	4	2080	33.4719	108.496					0.0237	1.3916	0.8545	1.7952	0.0898	0.0094	2.1433	201808							2080
19	Edge	7	宁陕平河梁	QL	QL28	NSPH	4	2080	33.4719	108.496					0.0237	1.4077	0.9132	1.8572	0.0929	0.0087	2.1965	201808							2080
19	Edge	7	宁陕平河梁	QL	QL28	NSPH	4	2080	33.4719	108.496					0.0237	1.4275	0.9415	1.9998	0.1	0.0075	2.2951	201808							2080
19	Edge	7	宁陕平河梁	QL	QL28	NSPH	4	2080	33.4719	108.496					0.0237	1.4191	0.8159	2.0681	0.1034	0.007	2.2506	201808							2080
19	Edge	7	宁陕平河梁	QL	QL28	NSPH	4	2080	33.4719	108.496					0.0237	1.4193	0.6386	1.4947	0.0747	0.0135	2.0631	201808							2080
19	Edge	7	宁陕平河梁	QL	QL28	NSPH	5	2080	33.4719	108.496					0.0237	1.4771	1.0229	2.0708	0.1035	0.007	2.4625	201808							2080
19	Edge	7	宁陕平河梁	QL	QL28	NSPH	5	2080	33.4719	108.496					0.0237	1.5226	1.0468	2.1394	0.107	0.0066	2.3545	201808							2080
19	Edge	7	宁陕平河梁	QL	QL28	NSPH	5	2080	33.4719	108.496					0.0237	1.3047	0.8569	2.3099	0.1155	0.0057	2.0013	201808							2080
19	Edge	7	宁陕平河梁	QL	QL28	NSPH	5	2080	33.4719	108.496					0.0237	1.3462	0.8251	2.3947	0.1197	0.0053	2.1533	201808							2080
19	Edge	7	宁陕平河梁	QL	QL28	NSPH	5	2080	33.4719	108.496					0.0237	1.4183	0.9934	2.0488	0.1024	0.0072	2.4005	201808							2080
19	Edge	7	宁陕平河梁	QL	QL28	NSPH	5	2080	33.4719	108.496					0.0237	1.5626	0.8959	1.6415	0.0821	0.0112	2.4135	201808							2080
19	Edge	7	宁陕平河梁	QL	QL28	NSPH	5	2080	33.4719	108.496					0.0237	1.2745	0.9159	1.3193	0.066	0.0173	2.1601	201808							2080
19	Edge	7	宁陕平河梁	QL	QL28	NSPH	5	2080	33.4719	108.496					0.0237	1.4261	1.2064	1.8304	0.0915	0.009	2.5108	201808							2080
19	Edge	7	宁陕平河梁	QL	QL28	NSPH	5	2080	33.4719	108.496					0.0237	1.3557	0.7303	1.5698	0.0785	0.0122	1.9983	201808							2080
19	Edge	7	宁陕平河梁	QL	QL28	NSPH	5	2080	33.4719	108.496					0.0237	1.508	1.2207	1.9869	0.0993	0.0076	2.6463	201808							2080
19	Edge	7	宁陕平河梁	QL	QL28	NSPH	5	2080	33.4719	108.496					0.0237	1.4278	0.8775	1.8036	0.0902	0.0093	2.3642	201808							2080
19	Edge	7	宁陕平河梁	QL	QL28	NSPH	5	2080	33.4719	108.496					0.0237	1.4959	0.8885	1.8798	0.094	0.0085	2.3522	201808							2080
19	Edge	7	宁陕平河梁	QL	QL28	NSPH	5	2080	33.4719	108.496					0.0237	1.4611	0.9524	2.0244	0.1012	0.0074	2.333	201808							2080
19	Edge	7	宁陕平河梁	QL	QL28	NSPH	5	2080	33.4719	108.496					0.0237	1.3972	0.9568	2.221	0.1111	0.0061	2.2413	201808							2080
19	Edge	7	宁陕平河梁	QL	QL28	NSPH	5	2080	33.4719	108.496					0.0237	1.4453	0.967	1.808	0.0904	0.0092	2.4246	201808							2080
19	Edge	7	宁陕平河梁	QL	QL28	NSPH	5	2080	33.4719	108.496					0.0237	1.3016	0.8569	1.4643	0.0732	0.0141	2.1935	201808							2080
19	Edge	7	宁陕平河梁	QL	QL28	NSPH	5	2080	33.4719	108.496					0.0237	1.4872	0.7543	1.6861	0.0843	0.0106	2.0552	201808							2080
19	Edge	7	宁陕平河梁	QL	QL28	NSPH	5	2080	33.4719	108.496					0.0237	1.3769	0.8973	1.7843	0.0892	0.0095	2.2211	201808							2080
19	Edge	7	宁陕平河梁	QL	QL28	NSPH	5	2080	33.4719	108.496					0.0237	1.3769	0.9371	1.8969	0.0948	0.0084	2.4032	201808							2080
19	Edge	7	宁陕平河梁	QL	QL28	NSPH	5	2080	33.4719	108.496					0.0237	1.4052	0.9801	2.2707	0.1135	0.0058	2.0716	201808							2080
19	Edge	7	宁陕平河梁	QL	QL28	NSPH	5	2080	33.4719	108.496					0.0237	1.4644	0.7837	1.7555	0.0878	0.0098	2.1251	201808							2080
19	Edge	7	宁陕平河梁	QL	QL28	NSPH	5	2080	33.4719	108.496					0.0237	1.368	1.0118	1.9123	0.0956	0.0082	2.3138	201808							2080
19	Edge	7	宁陕平河梁	QL	QL28	NSPH	5	2080	33.4719	108.496					0.0237	1.3779	1.1348	2.1125	0.1056	0.0068	2.4013	201808							2080
19	Edge	7	宁陕平河梁	QL	QL28	NSPH	5	2080	33.4719	108.496					0.0237	1.4473	1.0014	2.1664	0.1083	0.0064	2.2991	201808							2080
19	Edge	7	宁陕平河梁	QL	QL28	NSPH	5	2080	33.4719	108.496					0.0237	1.4275	0.8251	1.8405	0.092	0.0089	2.0444	201808							2080
19	Edge	7	宁陕平河梁	QL	QL28	NSPH	5	2080	33.4719	108.496					0.0237	1.5	0.9505	1.9542	0.0977	0.0079	2.3726	201808							2080
19	Edge	7	宁陕平河梁	QL	QL28	NSPH	5	2080	33.4719	108.496					0.0237	1.3964	0.9517	1.8842	0.0942	0.0085	2.287	201808							2080
19	Edge	7	宁陕平河梁	QL	QL28	NSPH	5	2080	33.4719	108.496					0.0237	1.3919	0.7404	1.8304	0.0915	0.009	2.1322	201808							2080
19	Edge	7	宁陕平河梁	QL	QL28	NSPH	5	2080	33.4719	108.496					0.0237	1.368	0.994	1.5201	0.076	0.013	2.2755	201808							2080
19	Edge	7	宁陕平河梁	QL	QL28	NSPH	6	2080	33.4719	108.496					0.0237	1.2763	1.1085	1.5838	0.0792	0.012	2.4004	201808							2080
19	Edge	7	宁陕平河梁	QL	QL28	NSPH	6	2080	33.4719	108.496					0.0237	1.4256	0.8571	2.29	0.1145	0.0057	2.4389	201808							2080
19	Edge	7	宁陕平河梁	QL	QL28	NSPH	6	2080	33.4719	108.496					0.0237	1.3476	0.8029	2.1146	0.1057	0.0067	2.1761	201808							2080
19	Edge	7	宁陕平河梁	QL	QL28	NSPH	6	2080	33.4719	108.496					0.0237	1.4596	0.9913	1.7996	0.09	0.0093	2.5574	201808							2080
19	Edge	7	宁陕平河梁	QL	QL28	NSPH	6	2080	33.4719	108.496					0.0237	1.3862	1.0957	2.2464	0.1123	0.006	2.3892	201808							2080
19	Edge	7	宁陕平河梁	QL	QL28	NSPH	6	2080	33.4719	108.496					0.0237	1.5167	0.7851	2.213	0.1107	0.0062	2.5676	201808							2080
19	Edge	7	宁陕平河梁	QL	QL28	NSPH	6	2080	33.4719	108.496					0.0237	1.4583	0.9253	1.8744	0.0937	0.0086	2.3934	201808							2080
19	Edge	7	宁陕平河梁	QL	QL28	NSPH	6	2080	33.4719	108.496					0.0237	1.456	1.0319	2.0852	0.1043	0.0069	2.1722	201808							2080
19	Edge	7	宁陕平河梁	QL	QL28	NSPH	6	2080	33.4719	108.496					0.0237	1.4093	0.8541	2.0158	0.1008	0.0074	2.0578	201808							2080
19	Edge	7	宁陕平河梁	QL	QL28	NSPH	6	2080	33.4719	108.496					0.0237	1.4149	0.9562	1.7447	0.0872	0.0099	2.1579	201808							2080
19	Edge	7	宁陕平河梁	QL	QL28	NSPH	6	2080	33.4719	108.496					0.0237	1.4183	0.854	1.5937	0.0797	0.0119	2.2659	201808							2080
19	Edge	7	宁陕平河梁	QL	QL28	NSPH	6	2080	33.4719	108.496					0.0237	1.4313	1.1537	1.9367	0.0968	0.008	2.3804	201808							2080
19	Edge	7	宁陕平河梁	QL	QL28	NSPH	6	2080	33.4719	108.496					0.0237	1.3063	0.7837	1.478	0.0739	0.0138	2.0643	201808							2080
19	Edge	7	宁陕平河梁	QL	QL28	NSPH	6	2080	33.4719	108.496					0.0237	1.4485	1.0732	1.8183	0.0909	0.0091	2.0153	201808							2080
19	Edge	7	宁陕平河梁	QL	QL28	NSPH	6	2080	33.4719	108.496					0.0237	1.462	0.9958	1.7392	0.087	0.01	2.4422	201808							2080
19	Edge	7	宁陕平河梁	QL	QL28	NSPH	6	2080	33.4719	108.496					0.0237	1.4551	0.9837	1.6281	0.0814	0.0114	2.2903	201808							2080
19	Edge	7	宁陕平河梁	QL	QL28	NSPH	6	2080	33.4719	108.496					0.0237	1.4221	0.9518	2.0851	0.1043	0.0069	2.3074	201808							2080
19	Edge	7	宁陕平河梁	QL	QL28	NSPH	6	2080	33.4719	108.496					0.0237	1.3671	0.9646	2.0953	0.1048	0.0069	2.1609	201808							2080
19	Edge	7	宁陕平河梁	QL	QL28	NSPH	6	2080	33.4719	108.496					0.0237	1.5881	0.9433	2.2975	0.1149	0.0057	2.4648	201808							2080
19	Edge	7	宁陕平河梁	QL	QL28	NSPH	6	2080	33.4719	108.496					0.0237	1.4868	0.7668	2.0475	0.1024	0.0072	2.2467	201808							2080
19	Edge	7	宁陕平河梁	QL	QL28	NSPH	6	2080	33.4719	108.496					0.0237	1.516	1.1108	2.286	0.1143	0.0058	2.4121	201808							2080
19	Edge	7	宁陕平河梁	QL	QL28	NSPH	6	2080	33.4719	108.496					0.0237	1.3775	1.0168	2.0683	0.1034	0.007	2.2886	201808							2080
19	Edge	7	宁陕平河梁	QL	QL28	NSPH	6	2080	33.4719	108.496					0.0237	1.4962	0.7131	1.9374	0.0969	0.008	2.2024	201808							2080
19	Edge	7	宁陕平河梁	QL	QL28	NSPH	6	2080	33.4719	108.496					0.0237	1.5569	1.2388	2.3336	0.1167	0.0055	2.621	201808							2080
19	Edge	7	宁陕平河梁	QL	QL28	NSPH	6	2080	33.4719	108.496					0.0237	1.4275	0.9464	2.0439	0.1022	0.0072	2.3151	201808							2080
19	Edge	7	宁陕平河梁	QL	QL28	NSPH	6	2080	33.4719	108.496					0.0237	1.4653	1.1348	2.2869	0.1143	0.0058	2.5741	201808							2080
19	Edge	7	宁陕平河梁	QL	QL28	NSPH	6	2080	33.4719	108.496					0.0237	1.5049	0.7676	1.7036	0.0852	0.0104	2.2437	201808							2080
19	Edge	7	宁陕平河梁	QL	QL28	NSPH	6	2080	33.4719	108.496					0.0237	1.4055	0.8091	1.9298	0.0965	0.0081	2.0268	201808							2080
19	Edge	7	宁陕平河梁	QL	QL28	NSPH	6	2080	33.4719	108.496					0.0237	1.4022	0.6864	1.5942	0.0797	0.0119	2.1117	201808							2080
19	Edge	7	宁陕平河梁	QL	QL28	NSPH	6	2080	33.4719	108.496					0.0237	1.3018	1.1549	2.1063	0.1053	0.0068	2.1484	201808							2080
19	Edge	7	宁陕平河梁	QL	QL28	NSPH	7	2080	33.4719	108.496					0.0237	1.368	1.0161	1.6493	0.0825	0.0111	2.317	201808							2080
19	Edge	7	宁陕平河梁	QL	QL28	NSPH	7	2080	33.4719	108.496					0.0237	1.376	0.7676	1.7346	0.0867	0.01	2.023	201808							2080
19	Edge	7	宁陕平河梁	QL	QL28	NSPH	7	2080	33.4719	108.496					0.0237	1.5553	1.0468	2.3973	0.1199	0.0052	2.3956	201808							2080
19	Edge	7	宁陕平河梁	QL	QL28	NSPH	7	2080	33.4719	108.496					0.0237	1.3489	1.016	2.0173	0.1009	0.0074	2.2437	201808							2080
19	Edge	7	宁陕平河梁	QL	QL28	NSPH	7	2080	33.4719	108.496					0.0237	1.2749	1.0699	1.7314	0.0866	0.0101	2.404	201808							2080
19	Edge	7	宁陕平河梁	QL	QL28	NSPH	7	2080	33.4719	108.496					0.0237	1.3908	1.0021	1.7504	0.0875	0.0098	2.3912	201808							2080
19	Edge	7	宁陕平河梁	QL	QL28	NSPH	7	2080	33.4719	108.496					0.0237	1.4475	1.0332	2.0151	0.1008	0.0074	2.3844	201808							2080
19	Edge	7	宁陕平河梁	QL	QL28	NSPH	7	2080	33.4719	108.496					0.0237	1.315	0.7665	1.7353	0.0868	0.01	2.0871	201808							2080
19	Edge	7	宁陕平河梁	QL	QL28	NSPH	7	2080	33.4719	108.496					0.0237	1.533	0.959	1.9461	0.0973	0.008	2.1898	201808							2080
19	Edge	7	宁陕平河梁	QL	QL28	NSPH	7	2080	33.4719	108.496					0.0237	1.3549	0.9236	1.7338	0.0867	0.01	2.2869	201808							2080
19	Edge	7	宁陕平河梁	QL	QL28	NSPH	7	2080	33.4719	108.496					0.0237	1.462	1.0509	2.4557	0.1228	0.005	2.4766	201808							2080
19	Edge	7	宁陕平河梁	QL	QL28	NSPH	7	2080	33.4719	108.496					0.0237	1.4493	0.6813	1.6213	0.0811	0.0115	2.0324	201808							2080
19	Edge	7	宁陕平河梁	QL	QL28	NSPH	7	2080	33.4719	108.496					0.0237	1.3958	0.7638	1.6297	0.0815	0.0114	2.3516	201808							2080
19	Edge	7	宁陕平河梁	QL	QL28	NSPH	7	2080	33.4719	108.496					0.0237	1.4001	1.1386	2.0764	0.1038	0.007	2.5152	201808							2080
19	Edge	7	宁陕平河梁	QL	QL28	NSPH	7	2080	33.4719	108.496					0.0237	1.4191	0.9253	1.84	0.092	0.0089	2.2788	201808							2080
19	Edge	7	宁陕平河梁	QL	QL28	NSPH	7	2080	33.4719	108.496					0.0237	1.3831	1.3224	1.981	0.0991	0.0077	2.7258	201808							2080
19	Edge	7	宁陕平河梁	QL	QL28	NSPH	7	2080	33.4719	108.496					0.0237	1.4278	1.2042	2.1208	0.106	0.0067	2.6551	201808							2080
19	Edge	7	宁陕平河梁	QL	QL28	NSPH	7	2080	33.4719	108.496					0.0237	1.4384	1.136	1.8	0.09	0.0093	2.4375	201808							2080
19	Edge	7	宁陕平河梁	QL	QL28	NSPH	7	2080	33.4719	108.496					0.0237	1.4253	0.9241	1.8201	0.091	0.0091	2.2553	201808							2080
19	Edge	7	宁陕平河梁	QL	QL28	NSPH	7	2080	33.4719	108.496					0.0237	1.409	0.9132	2.0303	0.1015	0.0073	2.3606	201808							2080
19	Edge	7	宁陕平河梁	QL	QL28	NSPH	7	2080	33.4719	108.496					0.0237	1.5857	0.988	1.9996	0.1	0.0075	2.4686	201808							2080
19	Edge	7	宁陕平河梁	QL	QL28	NSPH	7	2080	33.4719	108.496					0.0237	1.2804	0.9547	1.9102	0.0955	0.0083	2.1204	201808							2080
19	Edge	7	宁陕平河梁	QL	QL28	NSPH	7	2080	33.4719	108.496					0.0237	1.3937	1.2393	2.6049	0.1302	0.0044	2.4169	201808							2080
19	Edge	7	宁陕平河梁	QL	QL28	NSPH	7	2080	33.4719	108.496					0.0237	1.5265	0.8572	1.9619	0.0981	0.0078	2.2642	201808							2080
19	Edge	7	宁陕平河梁	QL	QL28	NSPH	7	2080	33.4719	108.496					0.0237	1.4342	0.8852	1.8798	0.094	0.0085	2.1117	201808							2080
19	Edge	7	宁陕平河梁	QL	QL28	NSPH	7	2080	33.4719	108.496					0.0237	1.3377	0.7837	1.7334	0.0867	0.01	2.2654	201808							2080
19	Edge	7	宁陕平河梁	QL	QL28	NSPH	7	2080	33.4719	108.496					0.0237	1.3944	0.7519	1.7602	0.088	0.0097	2.1998	201808							2080
19	Edge	7	宁陕平河梁	QL	QL28	NSPH	7	2080	33.4719	108.496					0.0237	1.2828	0.833	1.8935	0.0947	0.0084	2.0028	201808							2080
19	Edge	7	宁陕平河梁	QL	QL28	NSPH	7	2080	33.4719	108.496					0.0237	1.4369	1.083	1.9197	0.096	0.0082	2.4875	201808							2080
19	Edge	7	宁陕平河梁	QL	QL28	NSPH	7	2080	33.4719	108.496					0.0237	1.4357	0.8402	1.7969	0.0898	0.0093	2.1728	201808							2080
19	Edge	7	宁陕平河梁	QL	QL28	NSPH	8	2080	33.4719	108.496					0.0237	1.4208	1.2155	2.1616	0.1081	0.0065	2.5091	201808							2080
19	Edge	7	宁陕平河梁	QL	QL28	NSPH	8	2080	33.4719	108.496					0.0237	1.479	0.8276	1.8923	0.0946	0.0084	2.2493	201808							2080
19	Edge	7	宁陕平河梁	QL	QL28	NSPH	8	2080	33.4719	108.496					0.0237	1.4787	1.358	1.8043	0.0902	0.0093	2.7909	201808							2080
19	Edge	7	宁陕平河梁	QL	QL28	NSPH	8	2080	33.4719	108.496					0.0237	1.4609	1.0034	2.4696	0.1235	0.0049	2.5169	201808							2080
19	Edge	7	宁陕平河梁	QL	QL28	NSPH	8	2080	33.4719	108.496					0.0237	1.478	0.8888	1.954	0.0977	0.0079	2.1921	201808							2080
19	Edge	7	宁陕平河梁	QL	QL28	NSPH	8	2080	33.4719	108.496					0.0237	1.6656	1.0408	2.2611	0.1131	0.0059	2.476	201808							2080
19	Edge	7	宁陕平河梁	QL	QL28	NSPH	8	2080	33.4719	108.496					0.0237	1.4564	0.9251	2.0418	0.1021	0.0072	2.4157	201808							2080
19	Edge	7	宁陕平河梁	QL	QL28	NSPH	8	2080	33.4719	108.496					0.0237	1.5042	1.0253	1.7591	0.088	0.0097	2.4577	201808							2080
19	Edge	7	宁陕平河梁	QL	QL28	NSPH	8	2080	33.4719	108.496					0.0237	1.5471	0.8343	1.8167	0.0908	0.0091	2.268	201808							2080
19	Edge	7	宁陕平河梁	QL	QL28	NSPH	8	2080	33.4719	108.496					0.0237	1.4621	1.0562	2.1214	0.1061	0.0067	2.4178	201808							2080
19	Edge	7	宁陕平河梁	QL	QL28	NSPH	8	2080	33.4719	108.496					0.0237	1.5756	0.679	1.7249	0.0862	0.0101	2.251	201808							2080
19	Edge	7	宁陕平河梁	QL	QL28	NSPH	8	2080	33.4719	108.496					0.0237	1.356	1.0193	1.7117	0.0856	0.0103	2.3838	201808							2080
19	Edge	7	宁陕平河梁	QL	QL28	NSPH	8	2080	33.4719	108.496					0.0237	1.5249	0.8303	1.9564	0.0978	0.0079	2.2568	201808							2080
19	Edge	7	宁陕平河梁	QL	QL28	NSPH	8	2080	33.4719	108.496					0.0237	1.4596	1.1429	1.9483	0.0974	0.0079	2.4453	201808							2080
19	Edge	7	宁陕平河梁	QL	QL28	NSPH	8	2080	33.4719	108.496					0.0237	1.571	0.9959	2.1006	0.105	0.0068	2.5399	201808							2080
19	Edge	7	宁陕平河梁	QL	QL28	NSPH	8	2080	33.4719	108.496					0.0237	1.332	1.0406	2.1321	0.1066	0.0066	2.2617	201808							2080
19	Edge	7	宁陕平河梁	QL	QL28	NSPH	8	2080	33.4719	108.496					0.0237	1.3978	1.0602	1.8842	0.0942	0.0085	2.2406	201808							2080
19	Edge	7	宁陕平河梁	QL	QL28	NSPH	8	2080	33.4719	108.496					0.0237	1.3937	1.0699	1.8311	0.0916	0.009	2.3573	201808							2080
19	Edge	7	宁陕平河梁	QL	QL28	NSPH	8	2080	33.4719	108.496					0.0237	1.4384	0.9132	1.5354	0.0768	0.0128	2.3819	201808							2080
19	Edge	7	宁陕平河梁	QL	QL28	NSPH	8	2080	33.4719	108.496					0.0237	1.5858	0.8239	1.6627	0.0831	0.0109	2.3324	201808							2080
19	Edge	7	宁陕平河梁	QL	QL28	NSPH	8	2080	33.4719	108.496					0.0237	1.3671	0.809	1.8788	0.0939	0.0085	2.0373	201808							2080
19	Edge	7	宁陕平河梁	QL	QL28	NSPH	8	2080	33.4719	108.496					0.0237	1.2957	0.8537	1.9211	0.0961	0.0082	2.2329	201808							2080
19	Edge	7	宁陕平河梁	QL	QL28	NSPH	8	2080	33.4719	108.496					0.0237	1.4636	0.7611	1.5075	0.0754	0.0133	2.2167	201808							2080
19	Edge	7	宁陕平河梁	QL	QL28	NSPH	8	2080	33.4719	108.496					0.0237	1.4674	0.88	2.0402	0.102	0.0072	2.2846	201808							2080
19	Edge	7	宁陕平河梁	QL	QL28	NSPH	8	2080	33.4719	108.496					0.0237	1.3414	1.0244	2.0638	0.1032	0.0071	2.0869	201808							2080
19	Edge	7	宁陕平河梁	QL	QL28	NSPH	8	2080	33.4719	108.496					0.0237	1.3282	0.8886	1.5673	0.0784	0.0123	2.1391	201808							2080
19	Edge	7	宁陕平河梁	QL	QL28	NSPH	8	2080	33.4719	108.496					0.0237	1.4046	0.959	1.8502	0.0925	0.0088	2.2987	201808							2080
19	Edge	7	宁陕平河梁	QL	QL28	NSPH	8	2080	33.4719	108.496					0.0237	1.3817	1.1101	2.5719	0.1286	0.0046	2.1569	201808							2080
19	Edge	7	宁陕平河梁	QL	QL28	NSPH	8	2080	33.4719	108.496					0.0237	1.6606	0.9709	1.7962	0.0898	0.0093	2.5704	201808							2080
19	Edge	7	宁陕平河梁	QL	QL28	NSPH	9	2080	33.4719	108.496					0.0237	1.3749	0.7675	1.6308	0.0815	0.0113	2.1629	201808							2080
19	Edge	7	宁陕平河梁	QL	QL28	NSPH	9	2080	33.4719	108.496					0.0237	1.4597	1.0332	2.1131	0.1057	0.0068	2.4825	201808							2080
19	Edge	7	宁陕平河梁	QL	QL28	NSPH	9	2080	33.4719	108.496					0.0237	1.4022	0.7744	1.4185	0.0709	0.015	2.3845	201808							2080
19	Edge	7	宁陕平河梁	QL	QL28	NSPH	9	2080	33.4719	108.496					0.0237	1.5187	1.0408	2.4458	0.1223	0.005	2.4918	201808							2080
19	Edge	7	宁陕平河梁	QL	QL28	NSPH	9	2080	33.4719	108.496					0.0237	1.4281	0.8752	1.9726	0.0986	0.0077	2.3459	201808							2080
19	Edge	7	宁陕平河梁	QL	QL28	NSPH	9	2080	33.4719	108.496					0.0237	1.4583	1.0124	1.8652	0.0933	0.0087	2.4627	201808							2080
19	Edge	7	宁陕平河梁	QL	QL28	NSPH	9	2080	33.4719	108.496					0.0237	1.5226	1.1673	2.2849	0.1142	0.0058	2.4739	201808							2080
19	Edge	7	宁陕平河梁	QL	QL28	NSPH	9	2080	33.4719	108.496					0.0237	1.4022	0.813	1.7199	0.086	0.0102	2.177	201808							2080
19	Edge	7	宁陕平河梁	QL	QL28	NSPH	9	2080	33.4719	108.496					0.0237	1.3701	0.6989	1.5261	0.0763	0.0129	2.0681	201808							2080
19	Edge	7	宁陕平河梁	QL	QL28	NSPH	9	2080	33.4719	108.496					0.0237	1.1956	0.6982	1.687	0.0844	0.0106	1.8301	201808							2080
19	Edge	7	宁陕平河梁	QL	QL28	NSPH	9	2080	33.4719	108.496					0.0237	1.4956	0.7928	1.6177	0.0809	0.0115	2.3146	201808							2080
19	Edge	7	宁陕平河梁	QL	QL28	NSPH	9	2080	33.4719	108.496					0.0237	1.4644	1.1545	2.2003	0.11	0.0062	2.5296	201808							2080
19	Edge	7	宁陕平河梁	QL	QL28	NSPH	9	2080	33.4719	108.496					0.0237	1.6106	0.9667	2.1176	0.1059	0.0067	2.5187	201808							2080
19	Edge	7	宁陕平河梁	QL	QL28	NSPH	9	2080	33.4719	108.496					0.0237	1.6177	0.8985	2.3651	0.1183	0.0054	2.4325	201808							2080
19	Edge	7	宁陕平河梁	QL	QL28	NSPH	9	2080	33.4719	108.496					0.0237	1.6036	0.8571	2.1277	0.1064	0.0067	2.4325	201808							2080
19	Edge	7	宁陕平河梁	QL	QL28	NSPH	9	2080	33.4719	108.496					0.0237	1.3916	1.0233	2.1852	0.1093	0.0063	2.209	201808							2080
19	Edge	7	宁陕平河梁	QL	QL28	NSPH	9	2080	33.4719	108.496					0.0237	1.3012	0.9265	2.1333	0.1067	0.0066	2.1334	201808							2080
19	Edge	7	宁陕平河梁	QL	QL28	NSPH	9	2080	33.4719	108.496					0.0237	1.4915	0.8374	1.7946	0.0897	0.0094	2.3038	201808							2080
19	Edge	7	宁陕平河梁	QL	QL28	NSPH	9	2080	33.4719	108.496					0.0237	1.3467	0.9568	2.0951	0.1048	0.0069	2.0473	201808							2080
19	Edge	7	宁陕平河梁	QL	QL28	NSPH	9	2080	33.4719	108.496					0.0237	1.431	1.1549	2.0084	0.1004	0.0075	2.5078	201808							2080
19	Edge	7	宁陕平河梁	QL	QL28	NSPH	9	2080	33.4719	108.496					0.0237	1.4533	0.8468	1.8885	0.0944	0.0085	2.2475	201808							2080
19	Edge	7	宁陕平河梁	QL	QL28	NSPH	9	2080	33.4719	108.496					0.0237	1.3937	1.124	2.209	0.1105	0.0062	2.3976	201808							2080
19	Edge	7	宁陕平河梁	QL	QL28	NSPH	9	2080	33.4719	108.496					0.0237	1.3696	0.9019	1.7865	0.0893	0.0094	2.1569	201808							2080
19	Edge	7	宁陕平河梁	QL	QL28	NSPH	9	2080	33.4719	108.496					0.0237	1.3557	0.9963	1.6999	0.085	0.0104	2.4167	201808							2080
19	Edge	7	宁陕平河梁	QL	QL28	NSPH	9	2080	33.4719	108.496					0.0237	1.4559	0.7668	1.72	0.086	0.0102	2.2705	201808							2080
19	Edge	7	宁陕平河梁	QL	QL28	NSPH	9	2080	33.4719	108.496					0.0237	1.6202	0.788	1.8225	0.0911	0.0091	2.3487	201808							2080
19	Edge	7	宁陕平河梁	QL	QL28	NSPH	9	2080	33.4719	108.496					0.0237	1.3968	1.2122	2.4499	0.1225	0.005	2.4452	201808							2080
19	Edge	7	宁陕平河梁	QL	QL28	NSPH	9	2080	33.4719	108.496					0.0237	1.3701	1.0124	2.1423	0.1071	0.0066	2.4125	201808							2080
19	Edge	7	宁陕平河梁	QL	QL28	NSPH	9	2080	33.4719	108.496					0.0237	1.6079	1.124	2.3183	0.1159	0.0056	2.5737	201808							2080
19	Edge	7	宁陕平河梁	QL	QL28	NSPH	9	2080	33.4719	108.496					0.0237	1.4178	0.8663	1.8081	0.0904	0.0092	2.2842	201808							2080
19	Edge	7	宁陕平河梁	QL	QL28	NSPH	10	2080	33.4719	108.496					0.0237	1.4868	1.2789	1.83	0.0915	0.009	2.74	201808							2080
19	Edge	7	宁陕平河梁	QL	QL28	NSPH	10	2080	33.4719	108.496					0.0237	1.6087	0.9791	2.3642	0.1182	0.0054	2.4246	201808							2080
19	Edge	7	宁陕平河梁	QL	QL28	NSPH	10	2080	33.4719	108.496					0.0237	1.3661	0.9224	1.7326	0.0866	0.01	2.2099	201808							2080
19	Edge	7	宁陕平河梁	QL	QL28	NSPH	10	2080	33.4719	108.496					0.0237	1.3661	1.1891	2.3568	0.1178	0.0054	2.3699	201808							2080
19	Edge	7	宁陕平河梁	QL	QL28	NSPH	10	2080	33.4719	108.496					0.0237	1.5404	1.1435	2.1277	0.1064	0.0067	2.4925	201808							2080
19	Edge	7	宁陕平河梁	QL	QL28	NSPH	10	2080	33.4719	108.496					0.0237	1.3389	1.0086	2.0308	0.1015	0.0073	2.3589	201808							2080
19	Edge	7	宁陕平河梁	QL	QL28	NSPH	10	2080	33.4719	108.496					0.0237	1.638	0.8954	2.0921	0.1046	0.0069	2.5198	201808							2080
19	Edge	7	宁陕平河梁	QL	QL28	NSPH	10	2080	33.4719	108.496					0.0237	1.5492	0.7881	2.1846	0.1092	0.0063	2.2842	201808							2080
19	Edge	7	宁陕平河梁	QL	QL28	NSPH	10	2080	33.4719	108.496					0.0237	1.5747	0.8846	1.9067	0.0953	0.0083	2.4422	201808							2080
19	Edge	7	宁陕平河梁	QL	QL28	NSPH	10	2080	33.4719	108.496					0.0237	1.4139	1.17	2.1764	0.1088	0.0064	2.3382	201808							2080
19	Edge	7	宁陕平河梁	QL	QL28	NSPH	10	2080	33.4719	108.496					0.0237	1.4209	0.7638	1.8477	0.0924	0.0088	2.2905	201808							2080
19	Edge	7	宁陕平河梁	QL	QL28	NSPH	10	2080	33.4719	108.496					0.0237	1.4335	0.7627	1.8024	0.0901	0.0093	2.0892	201808							2080
19	Edge	7	宁陕平河梁	QL	QL28	NSPH	10	2080	33.4719	108.496					0.0237	1.3449	0.9831	2.0734	0.1037	0.007	2.4782	201808							2080
19	Edge	7	宁陕平河梁	QL	QL28	NSPH	10	2080	33.4719	108.496					0.0237	1.3481	1.0438	1.528	0.0764	0.0129	2.4105	201808							2080
19	Edge	7	宁陕平河梁	QL	QL28	NSPH	10	2080	33.4719	108.496					0.0237	1.562	0.7401	2.0921	0.1046	0.0069	2.3262	201808							2080
19	Edge	7	宁陕平河梁	QL	QL28	NSPH	10	2080	33.4719	108.496					0.0237	1.4338	0.9881	2.2155	0.1108	0.0061	2.2693	201808							2080
19	Edge	7	宁陕平河梁	QL	QL28	NSPH	10	2080	33.4719	108.496					0.0237	1.3729	1.4044	2.2024	0.1101	0.0062	2.7182	201808							2080
19	Edge	7	宁陕平河梁	QL	QL28	NSPH	10	2080	33.4719	108.496					0.0237	1.4597	1.1078	2.0644	0.1032	0.0071	2.426	201808							2080
19	Edge	7	宁陕平河梁	QL	QL28	NSPH	10	2080	33.4719	108.496					0.0237	1.4473	1.1857	2.2286	0.1114	0.0061	2.5738	201808							2080
19	Edge	7	宁陕平河梁	QL	QL28	NSPH	10	2080	33.4719	108.496					0.0237	1.356	1.1551	2.5549	0.1277	0.0046	2.2503	201808							2080
19	Edge	7	宁陕平河梁	QL	QL28	NSPH	10	2080	33.4719	108.496					0.0237	1.4025	1.2207	2.6085	0.1304	0.0044	2.3589	201808							2080
19	Edge	7	宁陕平河梁	QL	QL28	NSPH	10	2080	33.4719	108.496					0.0237	1.337	1.0217	2.0688	0.1034	0.007	1.8849	201808							2080
19	Edge	7	宁陕平河梁	QL	QL28	NSPH	10	2080	33.4719	108.496					0.0237	1.4909	1.0637	2.1414	0.1071	0.0066	2.5152	201808							2080
19	Edge	7	宁陕平河梁	QL	QL28	NSPH	10	2080	33.4719	108.496					0.0237	1.3854	0.8592	1.8455	0.0923	0.0089	2.1955	201808							2080
19	Edge	7	宁陕平河梁	QL	QL28	NSPH	10	2080	33.4719	108.496					0.0237	1.5047	0.794	1.7775	0.0889	0.0095	2.2987	201808							2080
19	Edge	7	宁陕平河梁	QL	QL28	NSPH	10	2080	33.4719	108.496					0.0237	1.4255	0.7487	1.9305	0.0965	0.0081	2.2467	201808							2080
19	Edge	7	宁陕平河梁	QL	QL28	NSPH	10	2080	33.4719	108.496					0.0237	1.3942	1.4202	2.8552	0.1428	0.0037	2.5574	201808							2080
19	Edge	7	宁陕平河梁	QL	QL28	NSPH	10	2080	33.4719	108.496					0.0237	1.5443	0.9202	2.1569	0.1078	0.0065	2.2719	201808							2080
19	Edge	7	宁陕平河梁	QL	QL28	NSPH	10	2080	33.4719	108.496					0.0237	1.3996	0.8232	1.8336	0.0917	0.009	2.1375	201808							2080
19	Edge	7	宁陕平河梁	QL	QL28	NSPH	10	2080	33.4719	108.496					0.0237	1.5553	0.8888	1.9882	0.0994	0.0076	2.4625	201808							2080
20	Edge	5	宁陕消防	QL	QL6	NSXF	1	829	33.3485	108.321	0.0286	0.017	0.012	21	0.0241	1.2673	1.021	1.9216	0.0961	0.0083		201507	6.62467	174.94	7.73923	34.073	65.4353	0.0914	829	21.7774	1.17481	0.828307	0.0062	20.89
20	Edge	5	宁陕消防	QL	QL6	NSXF	2	829	33.3485	108.321	0.0286	0.017	0.012	24	0.0214	1.2837	0.8011	1.6795	0.084	0.0096		201507	6.62467	174.94	7.73923	34.073	65.4353	0.0914	829	21.7774	1.17481	0.828307	0.0062	20.89
20	Edge	5	宁陕消防	QL	QL6	NSXF	3	829	33.3485	108.321	0.0286	0.017	0.012	20	0.0218	1.3092	0.9038	1.7044	0.0852	0.0095		201507	6.62467	174.94	7.73923	34.073	65.4353	0.0914	829	21.7774	1.17481	0.828307	0.0062	20.89
20	Edge	5	宁陕消防	QL	QL6	NSXF	4	829	33.3485	108.321	0.0286	0.017	0.012	21	0.0216	1.2803	0.939	1.802	0.0901	0.0085		201507	6.62467	174.94	7.73923	34.073	65.4353	0.0914	829	21.7774	1.17481	0.828307	0.0062	20.89
20	Edge	5	宁陕消防	QL	QL6	NSXF	5	829	33.3485	108.321	0.0286	0.017	0.012	20	0.0203	1.2815	0.8265	1.5873	0.0794	0.0102		201507	6.62467	174.94	7.73923	34.073	65.4353	0.0914	829	21.7774	1.17481	0.828307	0.0062	20.89
20	Edge	8	宁陕消防	QL	QL6	NSXF	1	829	33.3485	108.321					0.0197	1.3252	1.0839	1.9104	0.0955	0.0069	2.2748	201808	6.62467	174.94	7.73923	34.073	65.4353	0.0914	829	21.7774	1.17481	0.828307	0.0062	20.89
20	Edge	8	宁陕消防	QL	QL6	NSXF	1	829	33.3485	108.321					0.0197	1.4621	1.0468	1.7794	0.089	0.0079	2.309	201808	6.62467	174.94	7.73923	34.073	65.4353	0.0914	829	21.7774	1.17481	0.828307	0.0062	20.89
20	Edge	8	宁陕消防	QL	QL6	NSXF	1	829	33.3485	108.321					0.0197	1.4701	1.0156	1.783	0.0892	0.0079	2.3493	201808	6.62467	174.94	7.73923	34.073	65.4353	0.0914	829	21.7774	1.17481	0.828307	0.0062	20.89
20	Edge	8	宁陕消防	QL	QL6	NSXF	1	829	33.3485	108.321					0.0197	1.4335	0.9225	1.6624	0.0831	0.0091	2.3714	201808	6.62467	174.94	7.73923	34.073	65.4353	0.0914	829	21.7774	1.17481	0.828307	0.0062	20.89
20	Edge	8	宁陕消防	QL	QL6	NSXF	1	829	33.3485	108.321					0.0197	1.3363	1.1298	1.8883	0.0944	0.007	2.4138	201808	6.62467	174.94	7.73923	34.073	65.4353	0.0914	829	21.7774	1.17481	0.828307	0.0062	20.89
20	Edge	8	宁陕消防	QL	QL6	NSXF	1	829	33.3485	108.321					0.0197	1.3871	1.0331	1.9067	0.0953	0.0069	2.3522	201808	6.62467	174.94	7.73923	34.073	65.4353	0.0914	829	21.7774	1.17481	0.828307	0.0062	20.89
20	Edge	8	宁陕消防	QL	QL6	NSXF	1	829	33.3485	108.321					0.0197	1.3346	1.2376	2.6326	0.1316	0.0036	2.3176	201808	6.62467	174.94	7.73923	34.073	65.4353	0.0914	829	21.7774	1.17481	0.828307	0.0062	20.89
20	Edge	8	宁陕消防	QL	QL6	NSXF	1	829	33.3485	108.321					0.0197	1.3671	0.9929	2.1764	0.1088	0.0053	2.3245	201808	6.62467	174.94	7.73923	34.073	65.4353	0.0914	829	21.7774	1.17481	0.828307	0.0062	20.89
20	Edge	8	宁陕消防	QL	QL6	NSXF	1	829	33.3485	108.321					0.0197	1.5164	1.2055	2.3585	0.1179	0.0045	2.6179	201808	6.62467	174.94	7.73923	34.073	65.4353	0.0914	829	21.7774	1.17481	0.828307	0.0062	20.89
20	Edge	8	宁陕消防	QL	QL6	NSXF	1	829	33.3485	108.321					0.0197	1.3907	1.1503	2.4459	0.1223	0.0042	2.5405	201808	6.62467	174.94	7.73923	34.073	65.4353	0.0914	829	21.7774	1.17481	0.828307	0.0062	20.89
20	Edge	8	宁陕消防	QL	QL6	NSXF	1	829	33.3485	108.321					0.0197	1.4025	1.1668	1.6986	0.0849	0.0087	2.6364	201808	6.62467	174.94	7.73923	34.073	65.4353	0.0914	829	21.7774	1.17481	0.828307	0.0062	20.89
20	Edge	8	宁陕消防	QL	QL6	NSXF	1	829	33.3485	108.321					0.0197	1.4918	1.0855	1.3773	0.0689	0.0132	2.5198	201808	6.62467	174.94	7.73923	34.073	65.4353	0.0914	829	21.7774	1.17481	0.828307	0.0062	20.89
20	Edge	8	宁陕消防	QL	QL6	NSXF	1	829	33.3485	108.321					0.0197	1.3912	0.9959	1.6183	0.0809	0.0096	2.3795	201808	6.62467	174.94	7.73923	34.073	65.4353	0.0914	829	21.7774	1.17481	0.828307	0.0062	20.89
20	Edge	8	宁陕消防	QL	QL6	NSXF	1	829	33.3485	108.321					0.0197	1.3928	0.9465	1.7184	0.0859	0.0085	2.3267	201808	6.62467	174.94	7.73923	34.073	65.4353	0.0914	829	21.7774	1.17481	0.828307	0.0062	20.89
20	Edge	8	宁陕消防	QL	QL6	NSXF	1	829	33.3485	108.321					0.0197	1.4701	0.8544	1.595	0.0798	0.0099	2.2937	201808	6.62467	174.94	7.73923	34.073	65.4353	0.0914	829	21.7774	1.17481	0.828307	0.0062	20.89
20	Edge	8	宁陕消防	QL	QL6	NSXF	1	829	33.3485	108.321					0.0197	1.4083	1.0918	1.9319	0.0966	0.0067	2.3404	201808	6.62467	174.94	7.73923	34.073	65.4353	0.0914	829	21.7774	1.17481	0.828307	0.0062	20.89
20	Edge	8	宁陕消防	QL	QL6	NSXF	1	829	33.3485	108.321					0.0197	1.3051	1.1219	2.7017	0.1351	0.0034	2.3556	201808	6.62467	174.94	7.73923	34.073	65.4353	0.0914	829	21.7774	1.17481	0.828307	0.0062	20.89
20	Edge	8	宁陕消防	QL	QL6	NSXF	1	829	33.3485	108.321					0.0197	1.4744	1.0806	2.5091	0.1255	0.004	2.4205	201808	6.62467	174.94	7.73923	34.073	65.4353	0.0914	829	21.7774	1.17481	0.828307	0.0062	20.89
20	Edge	8	宁陕消防	QL	QL6	NSXF	1	829	33.3485	108.321					0.0197	1.3198	1.2947	2.5121	0.1256	0.004	2.3131	201808	6.62467	174.94	7.73923	34.073	65.4353	0.0914	829	21.7774	1.17481	0.828307	0.0062	20.89
20	Edge	8	宁陕消防	QL	QL6	NSXF	1	829	33.3485	108.321					0.0197	1.3978	0.9524	1.8419	0.0921	0.0074	2.3245	201808	6.62467	174.94	7.73923	34.073	65.4353	0.0914	829	21.7774	1.17481	0.828307	0.0062	20.89
20	Edge	8	宁陕消防	QL	QL6	NSXF	1	829	33.3485	108.321					0.0197	1.5237	0.9435	2.0268	0.1013	0.0061	2.4402	201808	6.62467	174.94	7.73923	34.073	65.4353	0.0914	829	21.7774	1.17481	0.828307	0.0062	20.89
20	Edge	8	宁陕消防	QL	QL6	NSXF	1	829	33.3485	108.321					0.0197	1.5308	1.0329	2.0293	0.1015	0.0061	2.5875	201808	6.62467	174.94	7.73923	34.073	65.4353	0.0914	829	21.7774	1.17481	0.828307	0.0062	20.89
20	Edge	8	宁陕消防	QL	QL6	NSXF	1	829	33.3485	108.321					0.0197	1.4505	1.3942	2.4538	0.1227	0.0042	2.8073	201808	6.62467	174.94	7.73923	34.073	65.4353	0.0914	829	21.7774	1.17481	0.828307	0.0062	20.89
20	Edge	8	宁陕消防	QL	QL6	NSXF	1	829	33.3485	108.321					0.0197	1.3377	0.9961	2.1085	0.1054	0.0056	2.2535	201808	6.62467	174.94	7.73923	34.073	65.4353	0.0914	829	21.7774	1.17481	0.828307	0.0062	20.89
20	Edge	8	宁陕消防	QL	QL6	NSXF	1	829	33.3485	108.321					0.0197	1.5455	1.2442	2.4412	0.1221	0.0042	2.6846	201808	6.62467	174.94	7.73923	34.073	65.4353	0.0914	829	21.7774	1.17481	0.828307	0.0062	20.89
20	Edge	8	宁陕消防	QL	QL6	NSXF	1	829	33.3485	108.321					0.0197	1.3016	0.9881	2.045	0.1023	0.006	2.1627	201808	6.62467	174.94	7.73923	34.073	65.4353	0.0914	829	21.7774	1.17481	0.828307	0.0062	20.89
20	Edge	8	宁陕消防	QL	QL6	NSXF	1	829	33.3485	108.321					0.0197	1.413	1.0117	2.0868	0.1043	0.0058	2.4577	201808	6.62467	174.94	7.73923	34.073	65.4353	0.0914	829	21.7774	1.17481	0.828307	0.0062	20.89
20	Edge	8	宁陕消防	QL	QL6	NSXF	1	829	33.3485	108.321					0.0197	1.3018	1.1497	2.1861	0.1093	0.0052	2.3617	201808	6.62467	174.94	7.73923	34.073	65.4353	0.0914	829	21.7774	1.17481	0.828307	0.0062	20.89
20	Edge	8	宁陕消防	QL	QL6	NSXF	1	829	33.3485	108.321					0.0197	1.3141	1.0031	1.5811	0.0791	0.01	2.2575	201808	6.62467	174.94	7.73923	34.073	65.4353	0.0914	829	21.7774	1.17481	0.828307	0.0062	20.89
20	Edge	8	宁陕消防	QL	QL6	NSXF	2	829	33.3485	108.321					0.0197	1.3441	0.8977	1.528	0.0764	0.0107	2.2132	201808	6.62467	174.94	7.73923	34.073	65.4353	0.0914	829	21.7774	1.17481	0.828307	0.0062	20.89
20	Edge	8	宁陕消防	QL	QL6	NSXF	2	829	33.3485	108.321					0.0197	1.5189	1.0031	2.3336	0.1167	0.0046	2.4473	201808	6.62467	174.94	7.73923	34.073	65.4353	0.0914	829	21.7774	1.17481	0.828307	0.0062	20.89
20	Edge	8	宁陕消防	QL	QL6	NSXF	2	829	33.3485	108.321					0.0197	1.4087	0.9703	1.5676	0.0784	0.0102	2.2903	201808	6.62467	174.94	7.73923	34.073	65.4353	0.0914	829	21.7774	1.17481	0.828307	0.0062	20.89
20	Edge	8	宁陕消防	QL	QL6	NSXF	2	829	33.3485	108.321					0.0197	1.315	0.7303	2.0653	0.1033	0.0059	1.9359	201808	6.62467	174.94	7.73923	34.073	65.4353	0.0914	829	21.7774	1.17481	0.828307	0.0062	20.89
20	Edge	8	宁陕消防	QL	QL6	NSXF	2	829	33.3485	108.321					0.0197	1.4785	1.2514	1.5843	0.0792	0.01	2.6386	201808	6.62467	174.94	7.73923	34.073	65.4353	0.0914	829	21.7774	1.17481	0.828307	0.0062	20.89
20	Edge	8	宁陕消防	QL	QL6	NSXF	2	829	33.3485	108.321					0.0197	1.5178	0.9954	2.1087	0.1054	0.0056	2.4389	201808	6.62467	174.94	7.73923	34.073	65.4353	0.0914	829	21.7774	1.17481	0.828307	0.0062	20.89
20	Edge	8	宁陕消防	QL	QL6	NSXF	2	829	33.3485	108.321					0.0197	1.2789	1.0783	1.8844	0.0942	0.0071	2.1478	201808	6.62467	174.94	7.73923	34.073	65.4353	0.0914	829	21.7774	1.17481	0.828307	0.0062	20.89
20	Edge	8	宁陕消防	QL	QL6	NSXF	2	829	33.3485	108.321					0.0197	1.4271	0.8383	1.9255	0.0963	0.0068	2.1156	201808	6.62467	174.94	7.73923	34.073	65.4353	0.0914	829	21.7774	1.17481	0.828307	0.0062	20.89
20	Edge	8	宁陕消防	QL	QL6	NSXF	2	829	33.3485	108.321					0.0197	1.3912	0.987	2.1003	0.105	0.0057	2.2704	201808	6.62467	174.94	7.73923	34.073	65.4353	0.0914	829	21.7774	1.17481	0.828307	0.0062	20.89
20	Edge	8	宁陕消防	QL	QL6	NSXF	2	829	33.3485	108.321					0.0197	1.3495	0.9088	1.7271	0.0864	0.0084	2.2503	201808	6.62467	174.94	7.73923	34.073	65.4353	0.0914	829	21.7774	1.17481	0.828307	0.0062	20.89
20	Edge	8	宁陕消防	QL	QL6	NSXF	2	829	33.3485	108.321					0.0197	1.4919	1.0643	1.8474	0.0924	0.0073	2.4553	201808	6.62467	174.94	7.73923	34.073	65.4353	0.0914	829	21.7774	1.17481	0.828307	0.0062	20.89
20	Edge	8	宁陕消防	QL	QL6	NSXF	2	829	33.3485	108.321					0.0197	1.4139	0.7952	1.8788	0.0939	0.0071	2.2675	201808	6.62467	174.94	7.73923	34.073	65.4353	0.0914	829	21.7774	1.17481	0.828307	0.0062	20.89
20	Edge	8	宁陕消防	QL	QL6	NSXF	2	829	33.3485	108.321					0.0197	1.3729	0.9526	1.8067	0.0903	0.0077	2.3974	201808	6.62467	174.94	7.73923	34.073	65.4353	0.0914	829	21.7774	1.17481	0.828307	0.0062	20.89
20	Edge	8	宁陕消防	QL	QL6	NSXF	2	829	33.3485	108.321					0.0197	1.3912	1.2207	2.2252	0.1113	0.0051	2.264	201808	6.62467	174.94	7.73923	34.073	65.4353	0.0914	829	21.7774	1.17481	0.828307	0.0062	20.89
20	Edge	8	宁陕消防	QL	QL6	NSXF	2	829	33.3485	108.321					0.0197	1.2359	1.0168	2.1478	0.1074	0.0054	2.0475	201808	6.62467	174.94	7.73923	34.073	65.4353	0.0914	829	21.7774	1.17481	0.828307	0.0062	20.89
20	Edge	8	宁陕消防	QL	QL6	NSXF	2	829	33.3485	108.321					0.0197	1.3284	1.1177	2.0153	0.1008	0.0062	2.4495	201808	6.62467	174.94	7.73923	34.073	65.4353	0.0914	829	21.7774	1.17481	0.828307	0.0062	20.89
20	Edge	8	宁陕消防	QL	QL6	NSXF	2	829	33.3485	108.321					0.0197	1.4712	1.285	2.1914	0.1096	0.0052	2.5188	201808	6.62467	174.94	7.73923	34.073	65.4353	0.0914	829	21.7774	1.17481	0.828307	0.0062	20.89
20	Edge	8	宁陕消防	QL	QL6	NSXF	2	829	33.3485	108.321					0.0197	1.3907	0.988	1.7353	0.0868	0.0083	2.5274	201808	6.62467	174.94	7.73923	34.073	65.4353	0.0914	829	21.7774	1.17481	0.828307	0.0062	20.89
20	Edge	8	宁陕消防	QL	QL6	NSXF	2	829	33.3485	108.321					0.0197	1.4673	0.9859	1.7886	0.0894	0.0078	2.4499	201808	6.62467	174.94	7.73923	34.073	65.4353	0.0914	829	21.7774	1.17481	0.828307	0.0062	20.89
20	Edge	8	宁陕消防	QL	QL6	NSXF	2	829	33.3485	108.321					0.0197	1.3387	1.124	2.403	0.1202	0.0043	2.3392	201808	6.62467	174.94	7.73923	34.073	65.4353	0.0914	829	21.7774	1.17481	0.828307	0.0062	20.89
20	Edge	8	宁陕消防	QL	QL6	NSXF	2	829	33.3485	108.321					0.0197	1.4722	1.3626	2.0001	0.1	0.0063	2.7755	201808	6.62467	174.94	7.73923	34.073	65.4353	0.0914	829	21.7774	1.17481	0.828307	0.0062	20.89
20	Edge	8	宁陕消防	QL	QL6	NSXF	2	829	33.3485	108.321					0.0197	1.3749	1.1247	2.1105	0.1055	0.0056	2.3836	201808	6.62467	174.94	7.73923	34.073	65.4353	0.0914	829	21.7774	1.17481	0.828307	0.0062	20.89
20	Edge	8	宁陕消防	QL	QL6	NSXF	2	829	33.3485	108.321					0.0197	1.447	1.1942	2.3405	0.117	0.0046	2.5125	201808	6.62467	174.94	7.73923	34.073	65.4353	0.0914	829	21.7774	1.17481	0.828307	0.0062	20.89
20	Edge	8	宁陕消防	QL	QL6	NSXF	2	829	33.3485	108.321					0.0197	1.3944	1.1386	1.4369	0.0718	0.0121	2.5619	201808	6.62467	174.94	7.73923	34.073	65.4353	0.0914	829	21.7774	1.17481	0.828307	0.0062	20.89
20	Edge	8	宁陕消防	QL	QL6	NSXF	2	829	33.3485	108.321					0.0197	1.3996	1.0118	1.8041	0.0902	0.0077	2.2693	201808	6.62467	174.94	7.73923	34.073	65.4353	0.0914	829	21.7774	1.17481	0.828307	0.0062	20.89
20	Edge	8	宁陕消防	QL	QL6	NSXF	2	829	33.3485	108.321					0.0197	1.3526	1.0839	1.8923	0.0946	0.007	2.2094	201808	6.62467	174.94	7.73923	34.073	65.4353	0.0914	829	21.7774	1.17481	0.828307	0.0062	20.89
20	Edge	8	宁陕消防	QL	QL6	NSXF	2	829	33.3485	108.321					0.0197	1.2921	1.1946	1.9974	0.0999	0.0063	2.2215	201808	6.62467	174.94	7.73923	34.073	65.4353	0.0914	829	21.7774	1.17481	0.828307	0.0062	20.89
20	Edge	8	宁陕消防	QL	QL6	NSXF	2	829	33.3485	108.321					0.0197	1.3495	1.0732	2.0152	0.1008	0.0062	2.474	201808	6.62467	174.94	7.73923	34.073	65.4353	0.0914	829	21.7774	1.17481	0.828307	0.0062	20.89
20	Edge	8	宁陕消防	QL	QL6	NSXF	2	829	33.3485	108.321					0.0197	1.2792	1.1877	1.9472	0.0974	0.0066	2.4462	201808	6.62467	174.94	7.73923	34.073	65.4353	0.0914	829	21.7774	1.17481	0.828307	0.0062	20.89
20	Edge	8	宁陕消防	QL	QL6	NSXF	2	829	33.3485	108.321					0.0197	1.4335	0.8714	1.6685	0.0834	0.009	2.3556	201808	6.62467	174.94	7.73923	34.073	65.4353	0.0914	829	21.7774	1.17481	0.828307	0.0062	20.89
20	Edge	8	宁陕消防	QL	QL6	NSXF	3	829	33.3485	108.321					0.0197	1.2949	0.9152	1.9149	0.0957	0.0068	2.0956	201808	6.62467	174.94	7.73923	34.073	65.4353	0.0914	829	21.7774	1.17481	0.828307	0.0062	20.89
20	Edge	8	宁陕消防	QL	QL6	NSXF	3	829	33.3485	108.321					0.0197	1.3077	1.0506	2.0685	0.1034	0.0059	2.331	201808	6.62467	174.94	7.73923	34.073	65.4353	0.0914	829	21.7774	1.17481	0.828307	0.0062	20.89
20	Edge	8	宁陕消防	QL	QL6	NSXF	3	829	33.3485	108.321					0.0197	1.5187	1.3972	2.1703	0.1085	0.0053	2.8426	201808	6.62467	174.94	7.73923	34.073	65.4353	0.0914	829	21.7774	1.17481	0.828307	0.0062	20.89
20	Edge	8	宁陕消防	QL	QL6	NSXF	3	829	33.3485	108.321					0.0197	1.3824	1.225	2.0515	0.1026	0.006	2.4752	201808	6.62467	174.94	7.73923	34.073	65.4353	0.0914	829	21.7774	1.17481	0.828307	0.0062	20.89
20	Edge	8	宁陕消防	QL	QL6	NSXF	3	829	33.3485	108.321					0.0197	1.377	1.2122	1.9084	0.0954	0.0069	2.5845	201808	6.62467	174.94	7.73923	34.073	65.4353	0.0914	829	21.7774	1.17481	0.828307	0.0062	20.89
20	Edge	8	宁陕消防	QL	QL6	NSXF	3	829	33.3485	108.321					0.0197	1.3766	1.137	2.0366	0.1018	0.006	2.4264	201808	6.62467	174.94	7.73923	34.073	65.4353	0.0914	829	21.7774	1.17481	0.828307	0.0062	20.89
20	Edge	8	宁陕消防	QL	QL6	NSXF	3	829	33.3485	108.321					0.0197	1.3729	0.971	2.1186	0.1059	0.0056	2.3447	201808	6.62467	174.94	7.73923	34.073	65.4353	0.0914	829	21.7774	1.17481	0.828307	0.0062	20.89
20	Edge	8	宁陕消防	QL	QL6	NSXF	3	829	33.3485	108.321					0.0197	1.3018	1.0097	2.1097	0.1055	0.0056	2.1391	201808	6.62467	174.94	7.73923	34.073	65.4353	0.0914	829	21.7774	1.17481	0.828307	0.0062	20.89
20	Edge	8	宁陕消防	QL	QL6	NSXF	3	829	33.3485	108.321					0.0197	1.4393	1.2921	2.1011	0.1051	0.0057	2.5408	201808	6.62467	174.94	7.73923	34.073	65.4353	0.0914	829	21.7774	1.17481	0.828307	0.0062	20.89
20	Edge	8	宁陕消防	QL	QL6	NSXF	3	829	33.3485	108.321					0.0197	1.3136	1.0795	1.5494	0.0775	0.0104	2.2592	201808	6.62467	174.94	7.73923	34.073	65.4353	0.0914	829	21.7774	1.17481	0.828307	0.0062	20.89
20	Edge	8	宁陕消防	QL	QL6	NSXF	3	829	33.3485	108.321					0.0197	1.3248	1.3202	1.8856	0.0943	0.0071	2.5107	201808	6.62467	174.94	7.73923	34.073	65.4353	0.0914	829	21.7774	1.17481	0.828307	0.0062	20.89
20	Edge	8	宁陕消防	QL	QL6	NSXF	3	829	33.3485	108.321					0.0197	1.3528	1.1781	1.8172	0.0909	0.0076	2.516	201808	6.62467	174.94	7.73923	34.073	65.4353	0.0914	829	21.7774	1.17481	0.828307	0.0062	20.89
20	Edge	8	宁陕消防	QL	QL6	NSXF	3	829	33.3485	108.321					0.0197	1.2835	1.0784	1.9298	0.0965	0.0067	2.1068	201808	6.62467	174.94	7.73923	34.073	65.4353	0.0914	829	21.7774	1.17481	0.828307	0.0062	20.89
20	Edge	8	宁陕消防	QL	QL6	NSXF	3	829	33.3485	108.321					0.0197	1.4022	1.0592	2.21	0.1105	0.0051	2.4548	201808	6.62467	174.94	7.73923	34.073	65.4353	0.0914	829	21.7774	1.17481	0.828307	0.0062	20.89
20	Edge	8	宁陕消防	QL	QL6	NSXF	3	829	33.3485	108.321					0.0197	1.4378	0.8909	2.1087	0.1054	0.0056	2.2539	201808	6.62467	174.94	7.73923	34.073	65.4353	0.0914	829	21.7774	1.17481	0.828307	0.0062	20.89
20	Edge	8	宁陕消防	QL	QL6	NSXF	3	829	33.3485	108.321					0.0197	1.2495	1.0994	2.5845	0.1292	0.0038	2.0153	201808	6.62467	174.94	7.73923	34.073	65.4353	0.0914	829	21.7774	1.17481	0.828307	0.0062	20.89
20	Edge	8	宁陕消防	QL	QL6	NSXF	3	829	33.3485	108.321					0.0197	1.4919	0.9598	2.0243	0.1012	0.0061	2.4389	201808	6.62467	174.94	7.73923	34.073	65.4353	0.0914	829	21.7774	1.17481	0.828307	0.0062	20.89
20	Edge	8	宁陕消防	QL	QL6	NSXF	3	829	33.3485	108.321					0.0197	1.3664	1.1639	2.2097	0.1105	0.0051	2.5619	201808	6.62467	174.94	7.73923	34.073	65.4353	0.0914	829	21.7774	1.17481	0.828307	0.0062	20.89
20	Edge	8	宁陕消防	QL	QL6	NSXF	3	829	33.3485	108.321					0.0197	1.346	0.747	1.9134	0.0957	0.0068	2.2464	201808	6.62467	174.94	7.73923	34.073	65.4353	0.0914	829	21.7774	1.17481	0.828307	0.0062	20.89
20	Edge	8	宁陕消防	QL	QL6	NSXF	3	829	33.3485	108.321					0.0197	1.3011	1.0244	1.9998	0.1	0.0063	2.4385	201808	6.62467	174.94	7.73923	34.073	65.4353	0.0914	829	21.7774	1.17481	0.828307	0.0062	20.89
20	Edge	8	宁陕消防	QL	QL6	NSXF	3	829	33.3485	108.321					0.0197	1.3701	1.2554	1.824	0.0912	0.0075	2.526	201808	6.62467	174.94	7.73923	34.073	65.4353	0.0914	829	21.7774	1.17481	0.828307	0.0062	20.89
20	Edge	8	宁陕消防	QL	QL6	NSXF	3	829	33.3485	108.321					0.0197	1.3664	1.363	2.028	0.1014	0.0061	2.5638	201808	6.62467	174.94	7.73923	34.073	65.4353	0.0914	829	21.7774	1.17481	0.828307	0.0062	20.89
20	Edge	8	宁陕消防	QL	QL6	NSXF	3	829	33.3485	108.321					0.0197	1.4469	1.4145	2.5708	0.1285	0.0038	2.9694	201808	6.62467	174.94	7.73923	34.073	65.4353	0.0914	829	21.7774	1.17481	0.828307	0.0062	20.89
20	Edge	8	宁陕消防	QL	QL6	NSXF	3	829	33.3485	108.321					0.0197	1.5237	1.3205	2.0615	0.1031	0.0059	2.693	201808	6.62467	174.94	7.73923	34.073	65.4353	0.0914	829	21.7774	1.17481	0.828307	0.0062	20.89
20	Edge	8	宁陕消防	QL	QL6	NSXF	3	829	33.3485	108.321					0.0197	1.5044	0.8615	1.7287	0.0864	0.0084	2.3477	201808	6.62467	174.94	7.73923	34.073	65.4353	0.0914	829	21.7774	1.17481	0.828307	0.0062	20.89
20	Edge	8	宁陕消防	QL	QL6	NSXF	3	829	33.3485	108.321					0.0197	1.376	0.9649	1.4085	0.0704	0.0126	2.3236	201808	6.62467	174.94	7.73923	34.073	65.4353	0.0914	829	21.7774	1.17481	0.828307	0.0062	20.89
20	Edge	8	宁陕消防	QL	QL6	NSXF	3	829	33.3485	108.321					0.0197	1.2694	1.0789	1.8766	0.0938	0.0071	2.2111	201808	6.62467	174.94	7.73923	34.073	65.4353	0.0914	829	21.7774	1.17481	0.828307	0.0062	20.89
20	Edge	8	宁陕消防	QL	QL6	NSXF	3	829	33.3485	108.321					0.0197	1.3778	0.9019	1.8034	0.0902	0.0077	1.9982	201808	6.62467	174.94	7.73923	34.073	65.4353	0.0914	829	21.7774	1.17481	0.828307	0.0062	20.89
20	Edge	8	宁陕消防	QL	QL6	NSXF	3	829	33.3485	108.321					0.0197	1.2633	1.1148	2.2888	0.1144	0.0048	2.3275	201808	6.62467	174.94	7.73923	34.073	65.4353	0.0914	829	21.7774	1.17481	0.828307	0.0062	20.89
20	Edge	8	宁陕消防	QL	QL6	NSXF	3	829	33.3485	108.321					0.0197	1.3724	1.3003	1.9079	0.0954	0.0069	2.5769	201808	6.62467	174.94	7.73923	34.073	65.4353	0.0914	829	21.7774	1.17481	0.828307	0.0062	20.89
20	Edge	8	宁陕消防	QL	QL6	NSXF	4	829	33.3485	108.321					0.0197	1.3063	0.7356	1.6863	0.0843	0.0088	2.1271	201808	6.62467	174.94	7.73923	34.073	65.4353	0.0914	829	21.7774	1.17481	0.828307	0.0062	20.89
20	Edge	8	宁陕消防	QL	QL6	NSXF	4	829	33.3485	108.321					0.0197	1.4785	1.1857	2.7243	0.1362	0.0034	2.4258	201808	6.62467	174.94	7.73923	34.073	65.4353	0.0914	829	21.7774	1.17481	0.828307	0.0062	20.89
20	Edge	8	宁陕消防	QL	QL6	NSXF	4	829	33.3485	108.321					0.0197	1.3003	1.0461	1.6557	0.0828	0.0091	2.3089	201808	6.62467	174.94	7.73923	34.073	65.4353	0.0914	829	21.7774	1.17481	0.828307	0.0062	20.89
20	Edge	8	宁陕消防	QL	QL6	NSXF	4	829	33.3485	108.321					0.0197	1.3011	1.1849	1.9424	0.0971	0.0066	2.2798	201808	6.62467	174.94	7.73923	34.073	65.4353	0.0914	829	21.7774	1.17481	0.828307	0.0062	20.89
20	Edge	8	宁陕消防	QL	QL6	NSXF	4	829	33.3485	108.321					0.0197	1.3741	0.9332	2.0626	0.1031	0.0059	2.3859	201808	6.62467	174.94	7.73923	34.073	65.4353	0.0914	829	21.7774	1.17481	0.828307	0.0062	20.89
20	Edge	8	宁陕消防	QL	QL6	NSXF	4	829	33.3485	108.321					0.0197	1.3384	1.2626	1.8752	0.0938	0.0071	2.6017	201808	6.62467	174.94	7.73923	34.073	65.4353	0.0914	829	21.7774	1.17481	0.828307	0.0062	20.89
20	Edge	8	宁陕消防	QL	QL6	NSXF	4	829	33.3485	108.321					0.0197	1.321	1.271	2.5699	0.1285	0.0038	2.5359	201808	6.62467	174.94	7.73923	34.073	65.4353	0.0914	829	21.7774	1.17481	0.828307	0.0062	20.89
20	Edge	8	宁陕消防	QL	QL6	NSXF	4	829	33.3485	108.321					0.0197	1.3907	1.2749	2.5542	0.1277	0.0038	2.474	201808	6.62467	174.94	7.73923	34.073	65.4353	0.0914	829	21.7774	1.17481	0.828307	0.0062	20.89
20	Edge	8	宁陕消防	QL	QL6	NSXF	4	829	33.3485	108.321					0.0197	1.321	1.3449	2.8404	0.142	0.0031	2.5391	201808	6.62467	174.94	7.73923	34.073	65.4353	0.0914	829	21.7774	1.17481	0.828307	0.0062	20.89
20	Edge	8	宁陕消防	QL	QL6	NSXF	4	829	33.3485	108.321					0.0197	1.4832	0.9224	1.6209	0.081	0.0095	2.3607	201808	6.62467	174.94	7.73923	34.073	65.4353	0.0914	829	21.7774	1.17481	0.828307	0.0062	20.89
20	Edge	8	宁陕消防	QL	QL6	NSXF	4	829	33.3485	108.321					0.0197	1.3099	1.0546	1.854	0.0927	0.0073	2.3004	201808	6.62467	174.94	7.73923	34.073	65.4353	0.0914	829	21.7774	1.17481	0.828307	0.0062	20.89
20	Edge	8	宁陕消防	QL	QL6	NSXF	4	829	33.3485	108.321					0.0197	1.3389	1.0549	1.8928	0.0946	0.007	2.4157	201808	6.62467	174.94	7.73923	34.073	65.4353	0.0914	829	21.7774	1.17481	0.828307	0.0062	20.89
20	Edge	8	宁陕消防	QL	QL6	NSXF	4	829	33.3485	108.321					0.0197	1.4094	0.8752	1.4866	0.0743	0.0113	2.2996	201808	6.62467	174.94	7.73923	34.073	65.4353	0.0914	829	21.7774	1.17481	0.828307	0.0062	20.89
20	Edge	8	宁陕消防	QL	QL6	NSXF	4	829	33.3485	108.321					0.0197	1.4946	0.8427	1.6373	0.0819	0.0094	2.4013	201808	6.62467	174.94	7.73923	34.073	65.4353	0.0914	829	21.7774	1.17481	0.828307	0.0062	20.89
20	Edge	8	宁陕消防	QL	QL6	NSXF	4	829	33.3485	108.321					0.0197	1.4755	0.8752	1.6335	0.0817	0.0094	2.3493	201808	6.62467	174.94	7.73923	34.073	65.4353	0.0914	829	21.7774	1.17481	0.828307	0.0062	20.89
20	Edge	8	宁陕消防	QL	QL6	NSXF	4	829	33.3485	108.321					0.0197	1.4271	1.0492	1.9862	0.0993	0.0064	2.4111	201808	6.62467	174.94	7.73923	34.073	65.4353	0.0914	829	21.7774	1.17481	0.828307	0.0062	20.89
20	Edge	8	宁陕消防	QL	QL6	NSXF	4	829	33.3485	108.321					0.0197	1.3792	1.2089	2.2886	0.1144	0.0048	2.3801	201808	6.62467	174.94	7.73923	34.073	65.4353	0.0914	829	21.7774	1.17481	0.828307	0.0062	20.89
20	Edge	8	宁陕消防	QL	QL6	NSXF	4	829	33.3485	108.321					0.0197	1.2887	1.0851	1.8438	0.0922	0.0074	2.2278	201808	6.62467	174.94	7.73923	34.073	65.4353	0.0914	829	21.7774	1.17481	0.828307	0.0062	20.89
20	Edge	8	宁陕消防	QL	QL6	NSXF	4	829	33.3485	108.321					0.0197	1.4956	1.0706	2.0714	0.1036	0.0058	2.5247	201808	6.62467	174.94	7.73923	34.073	65.4353	0.0914	829	21.7774	1.17481	0.828307	0.0062	20.89
20	Edge	8	宁陕消防	QL	QL6	NSXF	4	829	33.3485	108.321					0.0197	1.3621	1.0248	2.1348	0.1067	0.0055	2.4574	201808	6.62467	174.94	7.73923	34.073	65.4353	0.0914	829	21.7774	1.17481	0.828307	0.0062	20.89
20	Edge	8	宁陕消防	QL	QL6	NSXF	4	829	33.3485	108.321					0.0197	1.528	1.1803	1.934	0.0967	0.0067	2.5894	201808	6.62467	174.94	7.73923	34.073	65.4353	0.0914	829	21.7774	1.17481	0.828307	0.0062	20.89
20	Edge	8	宁陕消防	QL	QL6	NSXF	4	829	33.3485	108.321					0.0197	1.4364	0.9328	2.0962	0.1048	0.0057	2.3074	201808	6.62467	174.94	7.73923	34.073	65.4353	0.0914	829	21.7774	1.17481	0.828307	0.0062	20.89
20	Edge	8	宁陕消防	QL	QL6	NSXF	4	829	33.3485	108.321					0.0197	1.3047	0.8035	1.72	0.086	0.0085	2.1955	201808	6.62467	174.94	7.73923	34.073	65.4353	0.0914	829	21.7774	1.17481	0.828307	0.0062	20.89
20	Edge	8	宁陕消防	QL	QL6	NSXF	4	829	33.3485	108.321					0.0197	1.3968	1.1001	2.0984	0.1049	0.0057	2.3477	201808	6.62467	174.94	7.73923	34.073	65.4353	0.0914	829	21.7774	1.17481	0.828307	0.0062	20.89
20	Edge	8	宁陕消防	QL	QL6	NSXF	4	829	33.3485	108.321					0.0197	1.2887	1.2057	2.4769	0.1238	0.0041	2.2244	201808	6.62467	174.94	7.73923	34.073	65.4353	0.0914	829	21.7774	1.17481	0.828307	0.0062	20.89
20	Edge	8	宁陕消防	QL	QL6	NSXF	4	829	33.3485	108.321					0.0197	1.3344	1.1103	1.9346	0.0967	0.0067	2.3684	201808	6.62467	174.94	7.73923	34.073	65.4353	0.0914	829	21.7774	1.17481	0.828307	0.0062	20.89
20	Edge	8	宁陕消防	QL	QL6	NSXF	4	829	33.3485	108.321					0.0197	1.3011	1.2633	1.7895	0.0895	0.0078	2.6056	201808	6.62467	174.94	7.73923	34.073	65.4353	0.0914	829	21.7774	1.17481	0.828307	0.0062	20.89
20	Edge	8	宁陕消防	QL	QL6	NSXF	4	829	33.3485	108.321					0.0197	1.4654	1.0506	2.1995	0.11	0.0052	2.611	201808	6.62467	174.94	7.73923	34.073	65.4353	0.0914	829	21.7774	1.17481	0.828307	0.0062	20.89
20	Edge	8	宁陕消防	QL	QL6	NSXF	5	829	33.3485	108.321					0.0197	1.3141	1.2201	2.2613	0.1131	0.0049	2.5318	201808	6.62467	174.94	7.73923	34.073	65.4353	0.0914	829	21.7774	1.17481	0.828307	0.0062	20.89
20	Edge	8	宁陕消防	QL	QL6	NSXF	5	829	33.3485	108.321					0.0197	1.4085	0.9687	1.8666	0.0933	0.0072	2.3459	201808	6.62467	174.94	7.73923	34.073	65.4353	0.0914	829	21.7774	1.17481	0.828307	0.0062	20.89
20	Edge	8	宁陕消防	QL	QL6	NSXF	5	829	33.3485	108.321					0.0197	1.448	0.8984	2.1091	0.1055	0.0056	2.4205	201808	6.62467	174.94	7.73923	34.073	65.4353	0.0914	829	21.7774	1.17481	0.828307	0.0062	20.89
20	Edge	8	宁陕消防	QL	QL6	NSXF	5	829	33.3485	108.321					0.0197	1.4364	1.268	2.2007	0.11	0.0052	2.6659	201808	6.62467	174.94	7.73923	34.073	65.4353	0.0914	829	21.7774	1.17481	0.828307	0.0062	20.89
20	Edge	8	宁陕消防	QL	QL6	NSXF	5	829	33.3485	108.321					0.0197	1.3785	1.1118	1.3284	0.0664	0.0142	2.4453	201808	6.62467	174.94	7.73923	34.073	65.4353	0.0914	829	21.7774	1.17481	0.828307	0.0062	20.89
20	Edge	8	宁陕消防	QL	QL6	NSXF	5	829	33.3485	108.321					0.0197	1.2637	0.9854	2.3436	0.1172	0.0046	2.1579	201808	6.62467	174.94	7.73923	34.073	65.4353	0.0914	829	21.7774	1.17481	0.828307	0.0062	20.89
20	Edge	8	宁陕消防	QL	QL6	NSXF	5	829	33.3485	108.321					0.0197	1.3775	1.45	2.3831	0.1192	0.0044	2.7401	201808	6.62467	174.94	7.73923	34.073	65.4353	0.0914	829	21.7774	1.17481	0.828307	0.0062	20.89
20	Edge	8	宁陕消防	QL	QL6	NSXF	5	829	33.3485	108.321					0.0197	1.3701	0.8977	1.81	0.0905	0.0077	2.2806	201808	6.62467	174.94	7.73923	34.073	65.4353	0.0914	829	21.7774	1.17481	0.828307	0.0062	20.89
20	Edge	8	宁陕消防	QL	QL6	NSXF	5	829	33.3485	108.321					0.0197	1.3937	1.0865	1.9377	0.0969	0.0067	2.4537	201808	6.62467	174.94	7.73923	34.073	65.4353	0.0914	829	21.7774	1.17481	0.828307	0.0062	20.89
20	Edge	8	宁陕消防	QL	QL6	NSXF	5	829	33.3485	108.321					0.0197	1.4834	1.2442	1.9966	0.0998	0.0063	2.5633	201808	6.62467	174.94	7.73923	34.073	65.4353	0.0914	829	21.7774	1.17481	0.828307	0.0062	20.89
20	Edge	8	宁陕消防	QL	QL6	NSXF	5	829	33.3485	108.321					0.0197	1.3423	0.987	1.7988	0.0899	0.0077	2.2533	201808	6.62467	174.94	7.73923	34.073	65.4353	0.0914	829	21.7774	1.17481	0.828307	0.0062	20.89
20	Edge	8	宁陕消防	QL	QL6	NSXF	5	829	33.3485	108.321					0.0197	1.4617	1.1016	2.0687	0.1034	0.0059	2.4603	201808	6.62467	174.94	7.73923	34.073	65.4353	0.0914	829	21.7774	1.17481	0.828307	0.0062	20.89
20	Edge	8	宁陕消防	QL	QL6	NSXF	5	829	33.3485	108.321					0.0197	1.3777	1.1849	1.8844	0.0942	0.0071	2.5198	201808	6.62467	174.94	7.73923	34.073	65.4353	0.0914	829	21.7774	1.17481	0.828307	0.0062	20.89
20	Edge	8	宁陕消防	QL	QL6	NSXF	5	829	33.3485	108.321					0.0197	1.257	1.1097	2.3618	0.1181	0.0045	1.9685	201808	6.62467	174.94	7.73923	34.073	65.4353	0.0914	829	21.7774	1.17481	0.828307	0.0062	20.89
20	Edge	8	宁陕消防	QL	QL6	NSXF	5	829	33.3485	108.321					0.0197	1.2698	0.7569	1.4619	0.0731	0.0117	2.0791	201808	6.62467	174.94	7.73923	34.073	65.4353	0.0914	829	21.7774	1.17481	0.828307	0.0062	20.89
20	Edge	8	宁陕消防	QL	QL6	NSXF	5	829	33.3485	108.321					0.0197	1.5793	1.4599	1.9173	0.0959	0.0068	2.8859	201808	6.62467	174.94	7.73923	34.073	65.4353	0.0914	829	21.7774	1.17481	0.828307	0.0062	20.89
20	Edge	8	宁陕消防	QL	QL6	NSXF	5	829	33.3485	108.321					0.0197	1.3902	0.9884	2.1393	0.107	0.0055	2.5078	201808	6.62467	174.94	7.73923	34.073	65.4353	0.0914	829	21.7774	1.17481	0.828307	0.0062	20.89
20	Edge	8	宁陕消防	QL	QL6	NSXF	5	829	33.3485	108.321					0.0197	1.4629	1.1942	2.2392	0.112	0.005	2.4117	201808	6.62467	174.94	7.73923	34.073	65.4353	0.0914	829	21.7774	1.17481	0.828307	0.0062	20.89
20	Edge	8	宁陕消防	QL	QL6	NSXF	5	829	33.3485	108.321					0.0197	1.4764	1.4464	1.9294	0.0965	0.0067	2.7681	201808	6.62467	174.94	7.73923	34.073	65.4353	0.0914	829	21.7774	1.17481	0.828307	0.0062	20.89
20	Edge	8	宁陕消防	QL	QL6	NSXF	5	829	33.3485	108.321					0.0197	1.4408	1.2571	2.1334	0.1067	0.0055	2.7945	201808	6.62467	174.94	7.73923	34.073	65.4353	0.0914	829	21.7774	1.17481	0.828307	0.0062	20.89
20	Edge	8	宁陕消防	QL	QL6	NSXF	5	829	33.3485	108.321					0.0197	1.3942	1.1547	2.4924	0.1246	0.004	2.545	201808	6.62467	174.94	7.73923	34.073	65.4353	0.0914	829	21.7774	1.17481	0.828307	0.0062	20.89
20	Edge	8	宁陕消防	QL	QL6	NSXF	5	829	33.3485	108.321					0.0197	1.3354	1.0565	1.7818	0.0891	0.0079	2.367	201808	6.62467	174.94	7.73923	34.073	65.4353	0.0914	829	21.7774	1.17481	0.828307	0.0062	20.89
20	Edge	8	宁陕消防	QL	QL6	NSXF	5	829	33.3485	108.321					0.0197	1.3528	1.1148	2.1333	0.1067	0.0055	2.5573	201808	6.62467	174.94	7.73923	34.073	65.4353	0.0914	829	21.7774	1.17481	0.828307	0.0062	20.89
20	Edge	8	宁陕消防	QL	QL6	NSXF	5	829	33.3485	108.321					0.0197	1.5032	1.2385	2.1867	0.1093	0.0052	2.5635	201808	6.62467	174.94	7.73923	34.073	65.4353	0.0914	829	21.7774	1.17481	0.828307	0.0062	20.89
20	Edge	8	宁陕消防	QL	QL6	NSXF	5	829	33.3485	108.321					0.0197	1.3557	0.937	1.675	0.0838	0.0089	2.2973	201808	6.62467	174.94	7.73923	34.073	65.4353	0.0914	829	21.7774	1.17481	0.828307	0.0062	20.89
20	Edge	8	宁陕消防	QL	QL6	NSXF	5	829	33.3485	108.321					0.0197	1.4313	0.9524	1.7137	0.0857	0.0085	2.3289	201808	6.62467	174.94	7.73923	34.073	65.4353	0.0914	829	21.7774	1.17481	0.828307	0.0062	20.89
20	Edge	8	宁陕消防	QL	QL6	NSXF	5	829	33.3485	108.321					0.0197	1.3908	1.2141	1.8844	0.0942	0.0071	2.6042	201808	6.62467	174.94	7.73923	34.073	65.4353	0.0914	829	21.7774	1.17481	0.828307	0.0062	20.89
20	Edge	8	宁陕消防	QL	QL6	NSXF	5	829	33.3485	108.321					0.0197	1.2884	0.7932	1.5493	0.0775	0.0104	2.0717	201808	6.62467	174.94	7.73923	34.073	65.4353	0.0914	829	21.7774	1.17481	0.828307	0.0062	20.89
20	Edge	8	宁陕消防	QL	QL6	NSXF	5	829	33.3485	108.321					0.0197	1.2749	0.8327	1.3423	0.0671	0.0139	2.0428	201808	6.62467	174.94	7.73923	34.073	65.4353	0.0914	829	21.7774	1.17481	0.828307	0.0062	20.89
20	Edge	8	宁陕消防	QL	QL6	NSXF	5	829	33.3485	108.321					0.0197	1.2635	1.0806	1.5656	0.0783	0.0102	2.2159	201808	6.62467	174.94	7.73923	34.073	65.4353	0.0914	829	21.7774	1.17481	0.828307	0.0062	20.89
20	Edge	8	宁陕消防	QL	QL6	NSXF	5	829	33.3485	108.321					0.0197	1.4089	0.9082	1.6046	0.0802	0.0097	2.2911	201808	6.62467	174.94	7.73923	34.073	65.4353	0.0914	829	21.7774	1.17481	0.828307	0.0062	20.89
20	Edge	8	宁陕消防	QL	QL6	NSXF	5	829	33.3485	108.321					0.0197	1.4281	1.2062	2.0307	0.1015	0.0061	2.6169	201808	6.62467	174.94	7.73923	34.073	65.4353	0.0914	829	21.7774	1.17481	0.828307	0.0062	20.89
20	Edge	8	宁陕消防	QL	QL6	NSXF	6	829	33.3485	108.321					0.0197	1.3652	0.9535	1.9169	0.0958	0.0068	2.4005	201808	6.62467	174.94	7.73923	34.073	65.4353	0.0914	829	21.7774	1.17481	0.828307	0.0062	20.89
20	Edge	8	宁陕消防	QL	QL6	NSXF	6	829	33.3485	108.321					0.0197	1.4493	0.9842	2.1914	0.1096	0.0052	2.5426	201808	6.62467	174.94	7.73923	34.073	65.4353	0.0914	829	21.7774	1.17481	0.828307	0.0062	20.89
20	Edge	8	宁陕消防	QL	QL6	NSXF	6	829	33.3485	108.321					0.0197	1.5156	0.9884	1.7805	0.089	0.0079	2.5827	201808	6.62467	174.94	7.73923	34.073	65.4353	0.0914	829	21.7774	1.17481	0.828307	0.0062	20.89
20	Edge	8	宁陕消防	QL	QL6	NSXF	6	829	33.3485	108.321					0.0197	1.3933	0.9955	1.4808	0.074	0.0114	2.2886	201808	6.62467	174.94	7.73923	34.073	65.4353	0.0914	829	21.7774	1.17481	0.828307	0.0062	20.89
20	Edge	8	宁陕消防	QL	QL6	NSXF	6	829	33.3485	108.321					0.0197	1.3959	0.9649	2.2565	0.1128	0.0049	2.2796	201808	6.62467	174.94	7.73923	34.073	65.4353	0.0914	829	21.7774	1.17481	0.828307	0.0062	20.89
20	Edge	8	宁陕消防	QL	QL6	NSXF	6	829	33.3485	108.321					0.0197	1.2439	1.132	2.0712	0.1036	0.0058	2.298	201808	6.62467	174.94	7.73923	34.073	65.4353	0.0914	829	21.7774	1.17481	0.828307	0.0062	20.89
20	Edge	8	宁陕消防	QL	QL6	NSXF	6	829	33.3485	108.321					0.0197	1.3696	0.9251	1.5394	0.077	0.0106	2.1364	201808	6.62467	174.94	7.73923	34.073	65.4353	0.0914	829	21.7774	1.17481	0.828307	0.0062	20.89
20	Edge	8	宁陕消防	QL	QL6	NSXF	6	829	33.3485	108.321					0.0197	1.3968	0.9083	1.5319	0.0766	0.0107	2.2846	201808	6.62467	174.94	7.73923	34.073	65.4353	0.0914	829	21.7774	1.17481	0.828307	0.0062	20.89
20	Edge	8	宁陕消防	QL	QL6	NSXF	6	829	33.3485	108.321					0.0197	1.4552	1.3738	2.4135	0.1207	0.0043	2.4986	201808	6.62467	174.94	7.73923	34.073	65.4353	0.0914	829	21.7774	1.17481	0.828307	0.0062	20.89
20	Edge	8	宁陕消防	QL	QL6	NSXF	6	829	33.3485	108.321					0.0197	1.3701	0.889	1.5785	0.0789	0.0101	2.2613	201808	6.62467	174.94	7.73923	34.073	65.4353	0.0914	829	21.7774	1.17481	0.828307	0.0062	20.89
20	Edge	8	宁陕消防	QL	QL6	NSXF	6	829	33.3485	108.321					0.0197	1.3202	0.8089	1.8784	0.0939	0.0071	2.0324	201808	6.62467	174.94	7.73923	34.073	65.4353	0.0914	829	21.7774	1.17481	0.828307	0.0062	20.89
20	Edge	8	宁陕消防	QL	QL6	NSXF	6	829	33.3485	108.321					0.0197	1.3284	1.0389	1.5464	0.0773	0.0105	2.4501	201808	6.62467	174.94	7.73923	34.073	65.4353	0.0914	829	21.7774	1.17481	0.828307	0.0062	20.89
20	Edge	8	宁陕消防	QL	QL6	NSXF	6	829	33.3485	108.321					0.0197	1.4371	0.8374	1.5756	0.0788	0.0101	2.2286	201808	6.62467	174.94	7.73923	34.073	65.4353	0.0914	829	21.7774	1.17481	0.828307	0.0062	20.89
20	Edge	8	宁陕消防	QL	QL6	NSXF	6	829	33.3485	108.321					0.0197	1.5045	1.0776	1.5703	0.0785	0.0102	2.4681	201808	6.62467	174.94	7.73923	34.073	65.4353	0.0914	829	21.7774	1.17481	0.828307	0.0062	20.89
20	Edge	8	宁陕消防	QL	QL6	NSXF	6	829	33.3485	108.321					0.0197	1.3157	0.9366	1.3555	0.0678	0.0136	2.4236	201808	6.62467	174.94	7.73923	34.073	65.4353	0.0914	829	21.7774	1.17481	0.828307	0.0062	20.89
20	Edge	8	宁陕消防	QL	QL6	NSXF	6	829	33.3485	108.321					0.0197	1.3661	0.889	1.9346	0.0967	0.0067	2.1988	201808	6.62467	174.94	7.73923	34.073	65.4353	0.0914	829	21.7774	1.17481	0.828307	0.0062	20.89
20	Edge	8	宁陕消防	QL	QL6	NSXF	6	829	33.3485	108.321					0.0197	1.3248	0.8541	1.97	0.0985	0.0065	2.3234	201808	6.62467	174.94	7.73923	34.073	65.4353	0.0914	829	21.7774	1.17481	0.828307	0.0062	20.89
20	Edge	8	宁陕消防	QL	QL6	NSXF	6	829	33.3485	108.321					0.0197	1.3696	1.224	1.7324	0.0866	0.0084	2.5155	201808	6.62467	174.94	7.73923	34.073	65.4353	0.0914	829	21.7774	1.17481	0.828307	0.0062	20.89
20	Edge	8	宁陕消防	QL	QL6	NSXF	6	829	33.3485	108.321					0.0197	1.4183	0.943	1.8569	0.0928	0.0073	2.3326	201808	6.62467	174.94	7.73923	34.073	65.4353	0.0914	829	21.7774	1.17481	0.828307	0.0062	20.89
20	Edge	8	宁陕消防	QL	QL6	NSXF	6	829	33.3485	108.321					0.0197	1.5404	1.1001	2.2151	0.1108	0.0051	2.3947	201808	6.62467	174.94	7.73923	34.073	65.4353	0.0914	829	21.7774	1.17481	0.828307	0.0062	20.89
20	Edge	8	宁陕消防	QL	QL6	NSXF	6	829	33.3485	108.321					0.0197	1.4089	1.2405	2.3098	0.1155	0.0047	2.6583	201808	6.62467	174.94	7.73923	34.073	65.4353	0.0914	829	21.7774	1.17481	0.828307	0.0062	20.89
20	Edge	8	宁陕消防	QL	QL6	NSXF	6	829	33.3485	108.321					0.0197	1.5904	1.2189	2.5176	0.1259	0.004	2.6587	201808	6.62467	174.94	7.73923	34.073	65.4353	0.0914	829	21.7774	1.17481	0.828307	0.0062	20.89
20	Edge	8	宁陕消防	QL	QL6	NSXF	6	829	33.3485	108.321					0.0197	1.3652	1.0662	1.6501	0.0825	0.0092	2.4102	201808	6.62467	174.94	7.73923	34.073	65.4353	0.0914	829	21.7774	1.17481	0.828307	0.0062	20.89
20	Edge	8	宁陕消防	QL	QL6	NSXF	6	829	33.3485	108.321					0.0197	1.3659	1.2042	2.3345	0.1167	0.0046	2.3892	201808	6.62467	174.94	7.73923	34.073	65.4353	0.0914	829	21.7774	1.17481	0.828307	0.0062	20.89
20	Edge	8	宁陕消防	QL	QL6	NSXF	6	829	33.3485	108.321					0.0197	1.5049	1.195	1.9961	0.0998	0.0063	2.6721	201808	6.62467	174.94	7.73923	34.073	65.4353	0.0914	829	21.7774	1.17481	0.828307	0.0062	20.89
20	Edge	8	宁陕消防	QL	QL6	NSXF	6	829	33.3485	108.321					0.0197	1.3337	0.9088	1.6746	0.0837	0.0089	2.0636	201808	6.62467	174.94	7.73923	34.073	65.4353	0.0914	829	21.7774	1.17481	0.828307	0.0062	20.89
20	Edge	8	宁陕消防	QL	QL6	NSXF	6	829	33.3485	108.321					0.0197	1.3738	1.0784	2.2951	0.1148	0.0048	2.278	201808	6.62467	174.94	7.73923	34.073	65.4353	0.0914	829	21.7774	1.17481	0.828307	0.0062	20.89
20	Edge	8	宁陕消防	QL	QL6	NSXF	6	829	33.3485	108.321					0.0197	1.4025	1.2685	2.448	0.1224	0.0042	2.5221	201808	6.62467	174.94	7.73923	34.073	65.4353	0.0914	829	21.7774	1.17481	0.828307	0.0062	20.89
20	Edge	8	宁陕消防	QL	QL6	NSXF	6	829	33.3485	108.321					0.0197	1.4866	0.9333	1.6944	0.0847	0.0087	2.4307	201808	6.62467	174.94	7.73923	34.073	65.4353	0.0914	829	21.7774	1.17481	0.828307	0.0062	20.89
20	Edge	8	宁陕消防	QL	QL6	NSXF	6	829	33.3485	108.321					0.0197	1.3557	0.8835	1.8177	0.0909	0.0076	2.1767	201808	6.62467	174.94	7.73923	34.073	65.4353	0.0914	829	21.7774	1.17481	0.828307	0.0062	20.89
20	Edge	8	宁陕消防	QL	QL6	NSXF	6	829	33.3485	108.321					0.0197	1.2061	1.3047	2.215	0.1108	0.0051	2.402	201808	6.62467	174.94	7.73923	34.073	65.4353	0.0914	829	21.7774	1.17481	0.828307	0.0062	20.89
20	Edge	8	宁陕消防	QL	QL6	NSXF	7	829	33.3485	108.321					0.0197	1.3696	0.7837	1.8366	0.0918	0.0074	2.1002	201808	6.62467	174.94	7.73923	34.073	65.4353	0.0914	829	21.7774	1.17481	0.828307	0.0062	20.89
20	Edge	8	宁陕消防	QL	QL6	NSXF	7	829	33.3485	108.321					0.0197	1.5265	0.8449	1.9296	0.0965	0.0067	2.3277	201808	6.62467	174.94	7.73923	34.073	65.4353	0.0914	829	21.7774	1.17481	0.828307	0.0062	20.89
20	Edge	8	宁陕消防	QL	QL6	NSXF	7	829	33.3485	108.321					0.0197	1.2947	0.8569	1.6056	0.0803	0.0097	2.1176	201808	6.62467	174.94	7.73923	34.073	65.4353	0.0914	829	21.7774	1.17481	0.828307	0.0062	20.89
20	Edge	8	宁陕消防	QL	QL6	NSXF	7	829	33.3485	108.321					0.0197	1.3383	0.9646	2.0183	0.1009	0.0062	2.4501	201808	6.62467	174.94	7.73923	34.073	65.4353	0.0914	829	21.7774	1.17481	0.828307	0.0062	20.89
20	Edge	8	宁陕消防	QL	QL6	NSXF	7	829	33.3485	108.321					0.0197	1.4275	0.8796	1.5867	0.0793	0.01	2.3794	201808	6.62467	174.94	7.73923	34.073	65.4353	0.0914	829	21.7774	1.17481	0.828307	0.0062	20.89
20	Edge	8	宁陕消防	QL	QL6	NSXF	7	829	33.3485	108.321					0.0197	1.388	1.0329	1.5698	0.0785	0.0102	2.3705	201808	6.62467	174.94	7.73923	34.073	65.4353	0.0914	829	21.7774	1.17481	0.828307	0.0062	20.89
20	Edge	8	宁陕消防	QL	QL6	NSXF	7	829	33.3485	108.321					0.0197	1.4149	1.134	2.0245	0.1012	0.0061	2.4874	201808	6.62467	174.94	7.73923	34.073	65.4353	0.0914	829	21.7774	1.17481	0.828307	0.0062	20.89
20	Edge	8	宁陕消防	QL	QL6	NSXF	7	829	33.3485	108.321					0.0197	1.2626	1.083	2.1348	0.1067	0.0055	2.1569	201808	6.62467	174.94	7.73923	34.073	65.4353	0.0914	829	21.7774	1.17481	0.828307	0.0062	20.89
20	Edge	8	宁陕消防	QL	QL6	NSXF	7	829	33.3485	108.321					0.0197	1.3671	0.8188	1.9149	0.0957	0.0068	2.1789	201808	6.62467	174.94	7.73923	34.073	65.4353	0.0914	829	21.7774	1.17481	0.828307	0.0062	20.89
20	Edge	8	宁陕消防	QL	QL6	NSXF	7	829	33.3485	108.321					0.0197	1.479	1.0021	1.7037	0.0852	0.0086	2.3796	201808	6.62467	174.94	7.73923	34.073	65.4353	0.0914	829	21.7774	1.17481	0.828307	0.0062	20.89
20	Edge	8	宁陕消防	QL	QL6	NSXF	7	829	33.3485	108.321					0.0197	1.4552	0.8752	1.5628	0.0781	0.0103	2.1908	201808	6.62467	174.94	7.73923	34.073	65.4353	0.0914	829	21.7774	1.17481	0.828307	0.0062	20.89
20	Edge	8	宁陕消防	QL	QL6	NSXF	7	829	33.3485	108.321					0.0197	1.4485	0.9152	1.9961	0.0998	0.0063	2.3791	201808	6.62467	174.94	7.73923	34.073	65.4353	0.0914	829	21.7774	1.17481	0.828307	0.0062	20.89
[truncated: 5,461 more rows]

## Sheet: greenhouse  seed morphological 
ID	Pop	seed_length_Means	pappus_length_Means	pappus_width_Means	seed_mass_Means	Elevation	MAR_g_m2
ws-02-1	QL22	2.15287	0.902767	1.46402	1.2e-05	1307	0.000688
ws-02-2	QL22	2.0311	0.6724	0.4768	1e-06	1307	0.00056
ws-02-3	QL22	2.15955	0.9036	0.85465	3e-06	1307	0.000608
ws-06-1	QL5	2.16565	0.85955	0.830875	2e-06	680	0.000302
ws-06-2	QL5	2.23381	0.981086	0.9297	3e-06	680	0.000420879
ws-06-3	QL5	2.41305	1.11633	0.94415	5e-06	680	0.000714165
ws-06-4	QL5	2.2983	0.9295	1.1002	4e-06	680	0.000420753
ws-09-1	BS1	2.32955	0.96841	0.86543	5e-06	223	0.000927268
ws-09-2	BS1	2.19597	0.830067	0.835067	4e-06	223	0.000811495
ws-09-3	BS1	2.27272	0.869638	0.885731	5e-06	223	0.000811495
ws-09-4	BS1	2.14655	0.96015	1.26923	1.5e-05	223	0.00118555
ws-13-1	BS15	1.84219	0.690614	0.720857	3e-06	1756	0.000816753
ws-13-2	BS15	2.07249	0.779782	0.676482	2e-06	1756	0.000428041
ws-13-3	BS15	2.21219	0.886185	0.9545	1e-06	1756	0.000199646
ws-13-4	BS15	1.98332	0.715529	0.852021	3e-06	1756	0.000467712
ws-13-5	BS15	2.14706	0.883258	0.919075	1e-06	1756	0.00013703
